# Supplementary material for: Gene expression signatures predict response to therapy with growth hormone
Source: Pharmacogenomics J. 2021 May 27;21(5):594–607. doi: 10.1038/s41397-021-00237-5 (PMC8455334; doi:10.1038/s41397-021-00237-5)
Supplement: Supplementary file 2 — Supplemental Tables [file 41397_2021_237_MOESM2_ESM.xlsx]

## Sheet: Table S1A
Supplemental Table S1A. Association of SNPs with growth response endpoints in GHD and TS. All models shown. POS = position in hg 18, N = number of patients, ENDPOINT = comparison analysed (AUHTC = change in height, AUHVC = change in height velocity, numbers [XY] = start year and end year of comaprison) KRUSKALP = p value of Kruskal-Wallis rank sum test , BINS = number of Linkage Disequilibrium (L…
DISEASE	GENE	SNP	CHR	POS	N	ENDPOINT	MODEL	KRUSKALP	BINS	KRUSKALP_CORR_GENE					SNP_Name	GENE_Name	Chr	Position	minor_allele	major_allele		Unique Genes
GHD	AR	rs5918762	X	66831526	20	AUHTC05	dominant	0.0239193	1	0.0239193					24531-rs1801123	IRS1	2	227369287	G	A		IRS1
GHD	AR	rs5918757	X	66722755	20	AUHTC05	dominant	0.0239193	1	0.0239193					24531-rs2228078	GHRHR	7	30985377	G	A		GHRHR
GHD	GRB10	rs886823	7	50685471	66	AUHTC05	recessive	0.0015325	22	0.033715					24531-rs246388	PDGFRB	5	149475588	G	A		PDGFRB
GHD	GRB10	rs3819432	7	50698564	66	AUHTC05	recessive	0.0015325	22	0.033715					24531-rs3729774	PIK3CB	3	139913859	G	A		PIK3CB
GHD	GRB2	rs4789186	17	70897681	66	AUHTC05	dominant	0.0128869	3	0.0386607					24531-rs7475	PPP1CB	2	28877253	G	A		PPP1CB
GHD	JAK2	rs10815148	9	5047284	66	AUHTC05	dominant	0.00258282	9	0.0232454					rs10	CDK6	7	92221824	A	C		CDK6
GHD	JAK2	rs1159782	9	5068117	66	AUHTC05	dominant	0.00258282	9	0.0232454					rs10018239	PPARGC1A	4	23463989	G	A		PPARGC1A
GHD	JAK2	rs10974960	9	5085842	66	AUHTC05	dominant	0.00227714	9	0.0204942					rs10023724	GAB1	4	144553983	A	G		GAB1
GHD	JAK2	rs12340866	9	5084185	66	AUHTC05	dominant	0.00342932	9	0.0308639					rs1003483	IGF2	11	2124119	C	A		IGF2
GHD	JAK2	rs7043489	9	5013604	66	AUHTC05	dominant	0.00258282	9	0.0232454					rs1003737	IGF2R	6	160350646	C	A		IGF2R
GHD	JAK2	rs3780374	9	5089677	66	AUHTC05	dominant	0.00342932	9	0.0308639					rs1005346	CDK6	7	92261441	A	G		BCL2
GHD	JAK2	rs11788963	9	5110157	66	AUHTC05	dominant	0.00519738	9	0.0467764					rs1005793	BCL2	18	59041140	G	A		PIK3R1
GHD	JAK2	rs3780373	9	5088223	66	AUHTC05	dominant	0.00258282	9	0.0232454					rs10072056	PDGFRB	5	149485499	A	G		GHR
GHD	JAK2	rs10974969	9	5115336	66	AUHTC05	dominant	0.00536501	9	0.0482851					rs10072475	PIK3R1	5	67604484	G	A		PRKCA
GHD	JAK2	rs7045491	9	5035658	66	AUHTC05	dominant	0.00258282	9	0.0232454					rs10074740	GHR	5	42734415	A	C		GRB10
GHD	JAK2	rs4593605	9	5097278	66	AUHTC05	dominant	0.00258282	9	0.0232454					rs1008601	CDK6	7	92203211	G	A		LEPR
GHD	JAK2	rs4495487	9	5062798	66	AUHTC05	dominant	0.00342932	9	0.0308639					rs1010546	PRKCA	17	62115027	A	G		SOS1
GHD	JAK2	rs2149555	9	5043743	66	AUHTC05	dominant	0.00258282	9	0.0232454					rs1014384	GRB10	7	50815140	G	A		IGF1
GHD	JAK2	rs7030260	9	4998070	65	AUHTC05	dominant	0.00298437	9	0.0268593					rs1014768	CDK6	7	92223421	A	G		PDK1
GHD	JAK2	rs1034072	9	5078903	60	AUHTC05	dominant	0.00204713	9	0.0184241					rs10158579	LEPR	1	65722644	G	A		RARB
GHD	JAK2	rs2225125	9	4988639	66	AUHTC05	dominant	0.00342932	9	0.0308639					rs1016860	BCL2	18	58946054	A	G		IGFBP2
GHD	JAK2	rs3780366	9	5058596	65	AUHTC05	dominant	0.0037162	9	0.0334458					rs10181778	IRS1	2	227322481	A	T		EGFR
GHD	JAK2	rs2183137	9	5016293	66	AUHTC05	dominant	0.00342932	9	0.0308639					rs10182336	IRS1	2	227317055	G	A		LEP
GHD	JAK2	rs7046736	9	5005732	65	AUHTC05	dominant	0.00549279	9	0.0494351					rs10184015	SOS1	2	39096633	A	G		IGFBP3
GHD	JAK2	rs10974916	9	5007350	66	AUHTC05	dominant	0.00392092	9	0.0352883					rs10184046	SOS1	2	39190207	A	G		STAT_cluster
GHD	JAK2	rs3780372	9	5087544	66	AUHTC05	dominant	0.00258282	9	0.0232454					rs1019002	GRB10	7	50778076	A	G		JAK2
GHD	JAK2	rs1536800	9	5045434	66	AUHTC05	dominant	0.000730394	9	0.00657355					rs10190377	SOS1	2	39104177	A	G		INSR
GHD	JAK2	rs3780367	9	5058755	66	AUHTC05	dominant	0.00258282	9	0.0232454					rs10192250	SOS1	2	39086638	G	A		TP53
GHD	KRAS	rs6487464	12	25282723	66	AUHTC05	recessive	0.0042114	6	0.0252684					rs1019731	IGF1	12	101388555	A	C		CYP19A1
GHD	PIK3CD	rs4240896	1	9636087	66	AUHTC05	recessive	0.000575399	6	0.00345239					rs10199472	PDK1	2	173156764	A	G		TGFB2
GHD	PIK3CD	rs4240896	1	9636087	66	AUHTC05	genotypic	0.0022314	6	0.0133884					rs10205233	IRS1	2	227322249	A	G		CCND2
GHD	PIK3CG	rs12667819	7	106333893	66	AUHTC05	recessive	0.0030097	5	0.0150485					rs10205923	IRS1	2	227322801	A	G		FOS
GHD	PIK3CG	rs12667819	7	106333893	66	AUHTC05	genotypic	0.0091877	5	0.0459385					rs10207187	SOS1	2	39189977	C	A		ADIPOQ
GHD	RARB	rs2116703	3	25517575	66	AUHTC05	dominant	0.000553832	43	0.0238148					rs10208151	PDK1	2	173134198	A	G		IGF1R
GHD	RARB	rs2116703	3	25517575	66	AUHTC05	genotypic	0.000553832	43	0.0238148					rs10210252	PPP1CB	2	28871374	A	G		FGF3
TS	CYR61	rs2297141	1	85819512	30	AUHTC05	genotypic	0.00652137	1	0.00652137					rs10212330	RARB	3	25493837	A	T		KRAS
TS	CYR61	rs2297141	1	85819512	30	AUHTC05	recessive	0.00348289	1	0.00348289					rs10221752	IGFBP2	2	217223279	A	G		ARRB1
TS	GHR	rs2972393	5	42532014	30	AUHTC05	dominant	0.00241133	10	0.0241133					rs10228493	CDK6	7	92198333	G	A		SIRPA
TS	IRS2	rs9521509	13	109219452	30	AUHTC05	genotypic	0.006926	5	0.03463					rs1022981	LEPR	1	65772622	G	A		ESR1
TS	IRS2	rs9521509	13	109219452	30	AUHTC05	recessive	0.00489484	5	0.0244742					rs10244108	EGFR	7	55119831	A	G		HRAS
TS	PIK3CA	rs1607237	3	180432991	30	AUHTC05	recessive	0.000782745	2	0.00156549					rs10244329	LEP	7	127675925	A	T		AKT1
TS	PIK3CA	rs1607237	3	180432991	30	AUHTC05	dominant	0.00810912	2	0.0162182					rs10244468	EGFR	7	55087797	A	G		PIK3CD
TS	PIK3CA	rs2677760	3	180385958	30	AUHTC05	genotypic	0.00106395	2	0.0021279					rs1024531	GRB10	7	50781450	G	A		TGFA
TS	PIK3CA	rs1607237	3	180432991	30	AUHTC05	genotypic	0.0010874	2	0.00217481					rs10246604	CDK6	7	92287229	A	C		PPARG
TS	PIK3CA	rs2677760	3	180385958	30	AUHTC05	recessive	0.000782745	2	0.00156549					rs10248619	GRB10	7	50718584	A	G		TNF
TS	PIK3CA	rs2677760	3	180385958	30	AUHTC05	dominant	0.00481902	2	0.00963804					rs10255707	IGFBP3	7	45921217	A	G		JUN
TS	PIK3CD	rs1135427	1	9710427	30	AUHTC05	genotypic	0.00957543	5	0.0478772					rs10267477	CDK6	7	92158105	G	A		SLC2A1
TS	PPARG	rs880663	3	12345083	30	AUHTC05	dominant	0.0120929	4	0.0483714					rs1026825	BCL2	18	58971255	G	A		PIK3R3
GHD	ADIPOQ	rs3821799	3	188054180	66	AUHTC25	genotypic	0.0042699	6	0.0256194					rs1026916	STAT_cluster	17	37783361	A	G		WT1
GHD	ADIPOQ	rs3821799	3	188054180	66	AUHTC25	recessive	0.00238516	6	0.0143109					rs10269774	CDK6	7	92091908	A	G		RB1
GHD	AR	rs5918757	X	66722755	20	AUHTC25	dominant	0.0238665	1	0.0238665					rs1034072	JAK2	9	5078903	A	T		AKT2
GHD	AR	rs5918762	X	66831526	20	AUHTC25	dominant	0.0238665	1	0.0238665					rs1035941	INSR	19	7150939	A	G		POU1F1
GHD	CCND3	rs3218097	6	42013253	66	AUHTC25	genotypic	0.0428479	1	0.0428479					rs10414819	INSR	19	7202702	C	G		PIK3CA
GHD	CCND3	rs3218097	6	42013253	66	AUHTC25	recessive	0.0191745	1	0.0191745					rs10417205	INSR	19	7205707	A	T		IRS2
GHD	EGFR	rs763317	7	55062691	66	AUHTC25	dominant	0.000190065	32	0.00608209					rs1042522	TP53	17	7520197	G	C		PIK3CG
GHD	EGFR	rs763317	7	55062691	66	AUHTC25	genotypic	0.000590604	32	0.0188993					rs1043526	PIK3R1	5	67630080	G	A		SOS2
GHD	PIK3CD	rs4846192	1	9666316	66	AUHTC25	recessive	0.00502211	6	0.0301327					rs10459592	CYP19A1	15	49323433	A	C		PTPN1
GHD	PIK3CG	rs12667819	7	106333893	66	AUHTC25	genotypic	0.00857776	5	0.0428888					rs10482750	TGFB2	1	216622659	G	A		NRAS
GHD	PIK3CG	rs12667819	7	106333893	66	AUHTC25	recessive	0.00341686	5	0.0170843					rs10488141	EGFR	7	55162838	T	A		SOCS2
GHD	PROP1	rs1800197	5	177352573	66	AUHTC25	dominant	0.0429631	1	0.0429631					rs10488521	CDK6	7	92180804	G	A		SH2B2
TS	CYR61	rs2297141	1	85819512	30	AUHTC25	recessive	0.0321554	1	0.0321554					rs10491204	PRKCA	17	62047928	G	A		SHOX2
TS	CYR61	rs2297141	1	85819512	30	AUHTC25	genotypic	0.0410223	1	0.0410223					rs1049606	CCND2	12	4253297	G	A		LHX4
TS	GHR	rs2972393	5	42532014	30	AUHTC25	dominant	0.00136639	10	0.0136639					rs1049612	CCND2	12	4283023	G	A		PPP1CC
TS	GHR	rs2940923	5	42499532	30	AUHTC25	dominant	0.0016591	10	0.016591					rs10498210	IRS1	2	227328190	A	G		GRB2
TS	GHR	rs2972418	5	42519450	30	AUHTC25	recessive	0.0016591	10	0.016591					rs10500204	INSR	19	7133963	C	A		PROP1
TS	PIK3CA	rs1607237	3	180432991	30	AUHTC25	dominant	0.0222869	2	0.0445738					rs10503077	BCL2	18	58947425	A	G		CDKN1A
TS	PIK3CA	rs1607237	3	180432991	30	AUHTC25	recessive	0.0132784	2	0.0265568					rs10503078	BCL2	18	58951168	A	G		IGFBP1
TS	PIK3CA	rs2677760	3	180385958	30	AUHTC25	dominant	0.0238576	2	0.0477152					rs10503079	BCL2	18	59063346	A	G		CDK2
TS	PIK3CA	rs2677760	3	180385958	30	AUHTC25	recessive	0.0132784	2	0.0265568					rs10513055	PIK3CB	3	139934042	C	A		CDK4
TS	PIK3CA	rs2677760	3	180385958	30	AUHTC25	genotypic	0.0188889	2	0.0377778					rs10519295	CYP19A1	15	49319939	G	A		IL6
TS	PIK3CA	rs1607237	3	180432991	30	AUHTC25	genotypic	0.01532	2	0.03064					rs10519691	GAB1	4	144544471	C	A		IRS4
TS	PPP1CC	rs7960552	12	109648620	30	AUHTC25	dominant	0.0178111	1	0.0178111					rs1053005	STAT_cluster	17	37719436	G	A		IL4
GHD	CDK4	rs2069502	12	56430932	67	AUHVC15	recessive	0.0169352	2	0.0338703					rs1063169	FOS	14	74816871	A	C		TGFB1
GHD	GAB1	rs7698825	4	144570142	67	AUHVC15	dominant	0.00464489	8	0.0371591					rs1063537	ADIPOQ	3	188056769	A	G		PIK3R2
GHD	GAB1	rs1995931	4	144560010	67	AUHVC15	dominant	0.00325426	8	0.0260341					rs1063539	ADIPOQ	3	188058086	G	C		INPPL1
GHD	IGF1	rs972936	12	101349051	67	AUHVC15	recessive	0.00452049	8	0.0361639					rs10735380	IGF1	12	101368366	G	A		PPP1CA
GHD	INPPL1	rs2276048	11	71618860	67	AUHVC15	dominant	0.0165369	1	0.0165369					rs1077724	PDGFRB	5	149484308	A	T		CYR61
GHD	SHC1	rs4845401	1	153208217	67	AUHVC15	recessive	0.0451882	1	0.0451882					rs1078533	IRS1	2	227338831	A	C		ID2
GHD	SOS1	rs963828	2	39188214	67	AUHVC15	recessive	0.0152697	3	0.045809					rs10794486	IGF1R	15	97119058	G	A		AR
TS	PIK3R2	rs2267922	19	18139766	33	AUHVC15	dominant	0.0432488	1	0.0432488					rs10796856	FGF3	11	69339614	A	G		RARA
TS	PRKCA	rs7220127	17	61976384	33	AUHVC15	dominant	0.00118621	32	0.0379586					rs10815148	JAK2	9	5047284	A	T		SHOX
TS	PTPN1	rs13041704	20	48577690	33	AUHVC15	dominant	0.0116775	4	0.0467098					rs10815160	JAK2	9	5106616	C	A		CCND3
TS	PTPN1	rs1570179	20	48600118	33	AUHVC15	dominant	0.00923088	4	0.0369235					rs10815162	JAK2	9	5112291	C	G		LHX3
TS	PTPN1	rs914460	20	48630610	33	AUHVC15	dominant	0.00923088	4	0.0369235					rs10842508	KRAS	12	25262729	A	G		SHC1
TS	PTPN1	rs2038526	20	48619056	33	AUHVC15	dominant	0.0116775	4	0.0467098					rs10842513	KRAS	12	25275925	A	G		IGFALS
TS	RARA	rs2715553	17	35749846	33	AUHVC15	genotypic	0.0118893	2	0.0237787					rs10842514	KRAS	12	25283549	A	G		INS
TS	RARA	rs2715553	17	35749846	33	AUHVC15	recessive	0.00678055	2	0.0135611					rs10889557	LEPR	1	65743292	A	G		MYOD1
GHD	BCL2	rs1542578	18	58965895	66	AUHVC25	recessive	0.00049664	39	0.019369					rs10899086	ARRB1	11	74703719	A	G		MYC
GHD	BCL2	rs4941183	18	58953911	66	AUHVC25	recessive	0.00049664	39	0.019369					rs10930562	PDK1	2	173138953	A	G		JUNB
GHD	BCL2	rs11876772	18	58968686	66	AUHVC25	recessive	0.00049664	39	0.019369					rs10938964	PPARGC1A	4	23449186	G	A		GHRH
GHD	CCND2	rs3217901	12	4275650	66	AUHVC25	recessive	0.00187762	16	0.0300419					rs10974916	JAK2	9	5007350	A	G		SLC2A4
GHD	CDK4	rs2069502	12	56430932	66	AUHVC25	recessive	0.00139048	2	0.00278095					rs10974947	JAK2	9	5062846	A	G		GATA1
GHD	CDK4	rs2069502	12	56430932	66	AUHVC25	genotypic	0.00533054	2	0.0106611					rs10974960	JAK2	9	5085842	A	G		CCND1
GHD	CDK6	rs1005346	7	92261441	66	AUHVC25	recessive	0.00234277	15	0.0351415					rs10974969	JAK2	9	5115336	A	G		ID1
GHD	CDK6	rs445	7	92246306	66	AUHVC25	dominant	0.00179155	15	0.0268732					rs11047912	KRAS	12	25277177	G	A		CEACAM8
GHD	IGF1	rs972936	12	101349051	66	AUHVC25	recessive	0.00323671	8	0.0258937					rs11047919	KRAS	12	25290388	A	C		DOK1
GHD	IRS1	24531-rs1801123	2	227369287	66	AUHVC25	dominant	0.00402518	1	0.00402518					rs1107618	EGFR	7	55247777	A	G		MYOG
GHD	IRS1	rs1560251	2	227362192	65	AUHVC25	dominant	0.00292201	1	0.00292201					rs11079657	PRKCA	17	61862528	A	G		SREBF1
GHD	IRS1	rs4675094	2	227360035	66	AUHVC25	dominant	0.00402518	1	0.00402518					rs11079667	PRKCA	17	62155493	A	G
GHD	IRS1	rs1366757	2	227355604	66	AUHVC25	genotypic	0.0149062	1	0.0149062					rs11087259	SIRPA	20	1861799	C	A
GHD	IRS1	rs1366757	2	227355604	66	AUHVC25	dominant	0.0149062	1	0.0149062					rs11152370	BCL2	18	58986489	G	C
GHD	PIK3CA	rs2677760	3	180385958	66	AUHVC25	dominant	0.00926246	5	0.0463123					rs11155813	ESR1	6	152191128	G	A
GHD	POU1F1	rs17024118	3	87404447	66	AUHVC25	dominant	0.00472264	5	0.0236132					rs11155814	ESR1	6	152192877	G	A
GHD	PTPN1	rs2426157	20	48571456	66	AUHVC25	dominant	0.00964054	4	0.0385621					rs11155820	ESR1	6	152245903	G	A
GHD	PTPN1	rs6067484	20	48586190	66	AUHVC25	dominant	0.00278113	4	0.0111245					rs11155833	ESR1	6	152447301	G	A
GHD	SOS1	rs2888586	2	39100793	66	AUHVC25	recessive	0.0109693	3	0.0329079					rs11208654	LEPR	1	65738154	G	A
GHD	SOS1	rs963828	2	39188214	66	AUHVC25	recessive	0.00515229	3	0.0154569					rs11208679	LEPR	1	65822326	A	G
TS	EGFR	rs2072454	7	55181842	30	AUHVC25	genotypic	0.00165977	20	0.0331954					rs11238349	EGFR	7	55123565	A	G
TS	PIK3CA	rs1607237	3	180432991	30	AUHVC25	dominant	0.0197693	2	0.0395385					rs11246173	HRAS	11	521504	G	A
TS	PIK3CD	rs1135427	1	9710427	30	AUHVC25	dominant	0.00550572	5	0.0275286					rs11246176	HRAS	11	524916	G	A
TS	PIK3R2	rs2267922	19	18139766	30	AUHVC25	genotypic	0.00761002	1	0.00761002					rs11263591	FGF3	11	69338136	C	G
TS	PIK3R2	rs2267922	19	18139766	30	AUHVC25	dominant	0.0394788	1	0.0394788					rs1130214	AKT1	14	104330779	A	C
TS	PPARG	rs2972164	3	12309416	30	AUHVC25	dominant	0.00780212	4	0.0312085					rs1135427	PIK3CD	1	9710427	C	A
															rs1137100	LEPR	1	65809029	G	A
															rs1140475	EGFR	7	55233911	A	G
															rs11466191	TGFA	2	70633589	G	C
															rs1151996	PPARG	3	12420807	C	A
															rs1153589	RARB	3	25529367	A	G
															rs1153591	RARB	3	25532520	A	G
															rs1153600	RARB	3	25544569	A	G
															rs11574936	TNF	6	31653172	T	T
															rs11581605	TGFB2	1	216590927	G	A
															rs11585329	LEPR	1	65846402	A	C
															rs1159782	JAK2	9	5068117	G	A
															rs11602383	ARRB1	11	74706024	C	G
															rs11630259	IGF1R	15	97248471	G	A
															rs11634241	IGF1R	15	97076539	A	G
															rs11635251	IGF1R	15	97298194	G	A
															rs11654093	PRKCA	17	61876412	A	G
															rs11656099	PRKCA	17	62224124	A	G
															rs11667110	INSR	19	7087609	C	G
															rs11669671	INSR	19	7085278	A	T
															rs11671297	INSR	19	7202101	G	A
															rs11674846	SOS1	2	39125233	A	G
															rs11686903	PDK1	2	173154532	A	G
															rs11688	JUN	1	59020581	A	G
															rs1171265	LEPR	1	65775840	A	G
															rs1171269	LEPR	1	65769390	A	G
															rs1171274	LEPR	1	65753426	G	A
															rs1171276	LEPR	1	65760037	G	A
															rs1171279	LEPR	1	65761081	A	G
															rs11739840	GHR	5	42714102	G	A
															rs11740355	PDGFRB	5	149493819	C	A
															rs11740840	PDGFRB	5	149478257	C	G
															rs11744988	GHR	5	42510453	A	G
															rs11748255	PDGFRB	5	149492235	A	G
															rs1175540	PPARG	3	12440243	A	C
															rs11760524	EGFR	7	55188661	G	A
															rs11760956	LEP	7	127678323	A	G
															rs11761979	GHRHR	7	30984663	A	C
															rs11763237	CDK6	7	92149313	G	G
															rs11765954	CDK6	7	92118631	G	A
															rs11770199	GRB10	7	50653096	C	A
															rs11773884	CDK6	7	92123059	G	A
															rs11788963	JAK2	9	5110157	A	C
															rs11801864	PIK3CD	1	9677860	A	G
															rs11802023	PIK3CD	1	9655498	A	G
															rs11804091	LEPR	1	65676467	G	A
															rs11811946	LEPR	1	65725016	A	G
															rs11854132	IGF1R	15	97046853	A	G
															rs11867695	PRKCA	17	62102381	G	C
															rs11868882	PRKCA	17	62110763	G	C
															rs11869023	PRKCA	17	62221906	C	G
															rs11875184	BCL2	18	58980533	G	A
															rs11876772	BCL2	18	58968686	G	A
															rs11890159	PDK1	2	173150335	A	G
															rs11917304	RARB	3	25599638	G	A
															rs11933278	GAB1	4	144562030	G	A
															rs11933502	GAB1	4	144606291	G	C
															rs11936966	GAB1	4	144564620	C	A
															rs11941854	PPARGC1A	4	23468058	A	T
															rs11948463	GHR	5	42676228	A	G
															rs11957404	GHR	5	42651921	A	T
															rs11972740	CDK6	7	92178001	A	G
															rs11977388	EGFR	7	55199740	G	A
															rs11977660	EGFR	7	55129830	A	G
															rs12029576	TGFB2	1	216626098	C	A
															rs12052364	IRS1	2	227343452	G	A
															rs12071418	SLC2A1	1	43171064	C	G
															rs12075554	PIK3CD	1	9690404	A	G
															rs12143865	PIK3R3	1	46320749	G	A
															rs12153009	GHR	5	42589636	A	G
															rs12154178	ESR1	6	152292773	C	A
															rs12212176	ESR1	6	152351700	A	G
															rs12233949	GHR	5	42643218	C	G
															rs12293750	WT1	11	32403561	A	C
															rs12299509	CCND2	12	4276542	A	G
															rs12340866	JAK2	9	5084185	A	G
															rs12374310	PPARGC1A	4	23463247	G	C
															rs12374408	PPARGC1A	4	23463581	A	G
															rs12405805	TGFB2	1	216658738	A	G
															rs12409877	LEPR	1	65716460	A	G
															rs12430215	RB1	13	47887087	C	G
															rs12437963	IGF1R	15	97314382	G	A
															rs12439137	CYP19A1	15	49303596	A	G
															rs12440962	IGF1R	15	97317587	A	G
															rs12450835	PRKCA	17	61963690	G	A
															rs12451252	PRKCA	17	62041618	C	A
															rs12454650	BCL2	18	59018760	G	A
															rs12454712	BCL2	18	58996864	G	A
															rs12457170	BCL2	18	58967816	A	G
															rs12459488	INSR	19	7157073	C	G
															rs12460555	AKT2	19	45464304	C	G
															rs12471731	SOS1	2	39078675	A	G
															rs12486159	POU1F1	3	87394583	T	A
															rs12488074	PIK3CA	3	180415042	G	A
															rs12495941	ADIPOQ	3	188050874	A	C
															rs12535226	EGFR	7	55123913	A	T
															rs12536500	GRB10	7	50775527	A	G
															rs12540874	GRB10	7	50632416	G	A
															rs12566637	PIK3CD	1	9683238	A	G
															rs12567553	PIK3CD	1	9658431	G	A
															rs12568084	PIK3CD	1	9656874	A	G
															rs12579073	KRAS	12	25267066	C	A
															rs12584136	IRS2	13	109217355	A	C
															rs12602273	TP53	17	7523738	C	G
															rs12603642	PRKCA	17	61811823	G	A
															rs12606418	BCL2	18	58984652	A	C
															rs12622969	SOS1	2	39196687	G	C
															rs12636182	RARB	3	25590781	A	G
															rs12636426	RARB	3	25460725	C	G
															rs12652661	PIK3R1	5	67569813	G	A
															rs12666347	EGFR	7	55173424	A	T
															rs12667819	PIK3CG	7	106333893	A	G
															rs12670783	CDK6	7	92146734	G	A
															rs12693005	PDK1	2	173168886	G	A
															rs12718729	GRB10	7	50638844	G	A
															rs12718939	EGFR	7	55072814	A	G
															rs12821878	IGF1	12	101391797	A	G
															rs1286654	RARB	3	25506269	A	C
															rs1286656	RARB	3	25501376	C	A
															rs1286756	RARB	3	25542084	A	G
															rs1286761	RARB	3	25574579	G	C
															rs1286764	RARB	3	25572345	T	A
															rs1286769	RARB	3	25560170	G	A
															rs1286772	RARB	3	25555780	G	C
															rs12882504	SOS2	14	49670828	A	G
															rs12901570	IGF1R	15	97071145	A	G
															rs12908948	IGF1R	15	97149695	C	A
															rs12936503	PRKCA	17	62164895	A	G
															rs12940610	PRKCA	17	61742925	A	G
															rs12951053	TP53	17	7518132	C	A
															rs12957119	BCL2	18	59032135	C	A
															rs12958785	BCL2	18	59011622	A	G
															rs12971499	INSR	19	7165282	G	A
															rs12979424	INSR	19	7224492	A	G
															rs13041704	PTPN1	20	48577690	C	A
															rs13076055	PPARG	3	12316996	A	G
															rs13077577	RARB	3	25478683	A	G
															rs13081182	RARB	3	25579646	G	A
															rs13082485	PIK3CA	3	180391274	A	G
															rs13131226	PPARGC1A	4	23484079	G	A
															rs13146448	GAB1	4	144479098	A	G
															rs1317681	TGFB2	1	216641825	A	G
															rs13182117	GHR	5	42647605	A	C
															rs13189275	GHR	5	42557084	C	A
															rs13192678	ESR1	6	152447603	A	G
															rs1319859	IGF1R	15	97047786	G	A
															rs1319869	IGF1R	15	97030008	C	A
															rs13222549	EGFR	7	55192634	C	G
															rs13247687	EGFR	7	55169270	A	G
															rs1327116	LEPR	1	65748639	A	C
															rs1327120	LEPR	1	65731985	A	G
															rs1327121	LEPR	1	65729925	G	A
															rs1327493	JAK2	9	4983082	C	G
															rs1327494	JAK2	9	4989303	A	G
															rs1328917	JAK2	9	5039065	A	C
															rs1328918	JAK2	9	5097394	A	G
															rs13306446	INSR	19	7080064	A	C
															rs13311390	GRB10	7	50750413	G	C
															rs13329408	IGF1R	15	97023676	A	G
															rs13379306	SOS2	14	49692566	A	C
															rs13385403	PDK1	2	173157147	G	A
															rs13392808	PDK1	2	173168441	A	C
															rs13416725	SOS1	2	39199275	A	G
															rs13431179	IRS1	2	227318485	A	G
															rs13438182	CDK6	7	92276426	G	A
															rs1343982	LEPR	1	65817839	A	G
															rs1346490	INSR	19	7195233	C	A
															rs1357112	IGF1R	15	97250899	G	A
															rs1364024	GHR	5	42760670	G	A
															rs1366234	INSR	19	7118817	A	C
															rs1366757	IRS1	2	227355604	C	G
															rs1368262	RARB	3	25495569	G	A
															rs1377860	SOS1	2	39143929	C	G
															rs1377861	SOS1	2	39147362	A	G
															rs1381547	BCL2	18	59108319	G	A
															rs1381548	BCL2	18	59108376	A	G
															rs1383596	BCL2	18	59059842	C	A
															rs1398873	IGF1R	15	97213628	A	G
															rs1406575	RARB	3	25516375	G	A
															rs1409802	LEPR	1	65793939	A	G
															rs1410779	JAK2	9	5073173	A	G
															rs1418553	TGFB2	1	216676877	A	G
															rs1432603	RARB	3	25492212	G	A
															rs1435705	RARB	3	25543875	A	G
															rs1445760	PIK3R1	5	67628772	A	G
															rs1448927	TGFA	2	70555741	G	A
															rs1454219	SOS1	2	39130461	G	A
															rs1454222	SOS1	2	39069399	C	A
															rs1454224	SOS1	2	39081629	A	G
															rs1454225	SOS1	2	39082136	A	C
															rs1462129	BCL2	18	59131851	A	G
															rs1464430	IGF1R	15	97285457	C	A
															rs1468451	GRB10	7	50661878	A	G
															rs1470914	SOS1	2	39099260	A	C
															rs1472095	PPARGC1A	4	23427175	A	G
															rs14804	NRAS	1	115051366	A	G
															rs1481031	BCL2	18	59003065	A	G
															rs1498708	SOCS2	12	92488095	A	G
															rs1509452	GHR	5	42534615	G	A
															rs1513643	IGF1R	15	97144284	G	A
															rs1514348	ESR1	6	152224008	C	A
															rs1520220	IGF1	12	101320652	G	C
															rs1521479	IGF1R	15	97296794	G	A
															rs1521481	IGF1R	15	97231946	C	A
															rs1526083	PIK3CG	7	106297312	G	A
															rs1530864	PDK1	2	173169049	G	A
															rs1530865	PDK1	2	173169336	G	C
															rs1531695	BCL2	18	58999803	G	A
															rs1531697	BCL2	18	58957586	A	T
															rs1534243	SH2B2	7	101745230	A	G
															rs1536799	JAK2	9	5045015	G	A
															rs1536800	JAK2	9	5045434	A	G
															rs1542578	BCL2	18	58965895	A	C
															rs1543403	ESR1	6	152470397	G	C
															rs1545812	BCL2	18	58983021	A	G
															rs1550805	PIK3R1	5	67619563	A	G
															rs1558544	EGFR	7	55195547	A	T
															rs1560251	IRS1	2	227362192	A	C
															rs1564483	BCL2	18	58945634	A	G
															rs1569898	SOS2	14	49752478	G	A
															rs1570070	IGF2R	6	160373968	G	A
															rs1570179	PTPN1	20	48600118	A	G
															rs1607237	PIK3CA	3	180432991	G	A
															rs1608114	SHOX2	3	159298074	G	A
															rs1631354	RARB	3	25594924	C	G
															rs165257	LHX4	1	178471241	G	A
															rs1656463	RARB	3	25593163	A	G
															rs165979	PDGFRB	5	149475963	A	G
															rs16822630	IRS1	2	227354699	A	G
															rs16861209	ADIPOQ	3	188045808	A	C
															rs16874265	PPARGC1A	4	23486327	A	C
															rs16897561	PIK3R1	5	67596472	A	C
															rs16923242	WT1	11	32385835	G	A
															rs16940970	PPP1CC	12	109649498	A	G
															rs16959227	PRKCA	17	61841876	G	A
															rs16959512	PRKCA	17	61950819	A	G
															rs16959593	PRKCA	17	61976706	A	G
															rs16960110	PRKCA	17	62143294	G	A
															rs16967611	STAT_cluster	17	37655093	A	G
															rs16967789	GRB2	17	70840584	A	G
															rs17005682	TGFA	2	70565115	G	A
															rs17016781	RARB	3	25580890	G	A
															rs17017745	GAB1	4	144549543	C	A
															rs17017757	GAB1	4	144553160	A	G
															rs17017801	GAB1	4	144593668	A	C
															rs17024118	POU1F1	3	87404447	A	G
															rs1709182	ESR1	6	152217050	G	A
															rs1709183	ESR1	6	152235689	G	A
															rs17152102	GRB10	7	50735581	G	A
															rs17164683	CDK6	7	92124916	A	G
															rs17164721	CDK6	7	92162355	A	C
															rs17164772	CDK6	7	92218374	G	A
															rs17172430	EGFR	7	55090144	A	G
															rs17189466	POU1F1	3	87403712	G	A
															rs17208470	IRS1	2	227312149	A	C
															rs17318918	PIK3R1	5	67609675	G	A
															rs17329025	KRAS	12	25275080	G	A
															rs173702	PIK3R1	5	67575723	G	A
															rs173703	PIK3R1	5	67583082	A	G
															rs17388148	KRAS	12	25273453	C	A
															rs17388893	KRAS	12	25285132	C	A
															rs174857	RB1	13	47816803	A	G
															rs17523880	CYP19A1	15	49379835	A	C
															rs17546062	GRB10	7	50692600	G	A
															rs17558745	TGFB2	1	216615144	A	G
															rs17574650	GHR	5	42472673	C	A
															rs17593222	STAT_cluster	17	37766516	G	C
															rs17636762	GHR	5	42498018	A	G
															rs17637318	PPARGC1A	4	23490083	G	A
															rs17638303	TGFA	2	70592058	C	G
															rs17656204	PDGFRB	5	149481996	A	G
															rs17686425	PRKCA	17	62042666	A	G
															rs17688563	PRKCA	17	62095197	A	G
															rs17688839	CDK6	7	92101286	T	A
															rs1770810	SLC2A1	1	43178700	A	G
															rs17708574	PDGFRB	5	149501431	A	G
															rs17727841	IGF1	12	101333760	G	C
															rs17757541	BCL2	18	59030666	G	C
															rs17771145	PRKCA	17	61883690	A	G
															rs17793693	PPARG	3	12320971	A	C
															rs1782754	LEPR	1	65765936	G	A
															rs1782763	LEPR	1	65780488	G	A
															rs1799933	WT1	11	32406062	A	G
															rs1800197	PROP1	5	177352573	A	G
															rs1801018	BCL2	18	59136859	G	A
															rs1801132	ESR1	6	152307215	C	G
															rs1801270	CDKN1A	6	36759949	A	C
															rs1801278	IRS1	2	227368788	A	G
															rs1801282	PPARG	3	12368125	G	C
															rs1805096	LEPR	1	65874845	A	G
															rs1806448	PRKCA	17	61956857	G	A
															rs1807968	TGFA	2	70561769	G	A
															rs1807999	BCL2	18	59053152	C	G
															rs182052	ADIPOQ	3	188043476	A	G
															rs1851610	TGFA	2	70552667	A	G
															rs1860984	PRKCA	17	61984799	G	A
															rs1862628	GHR	5	42758885	G	A
															rs1864971	PDGFRB	5	149489304	G	A
															rs1867348	IGF2R	6	160376153	A	G
															rs1873532	PPARGC1A	4	23415876	A	C
															rs1874479	IGFBP1	7	45898751	G	A
															rs1876790	GHR	5	42458612	G	A
															rs1880039	TGFA	2	70540560	G	A
															rs1881703	RARB	3	25553556	A	C
															rs1881706	RARB	3	25525456	A	G
															rs1884051	ESR1	6	152324972	G	A
															rs1884052	ESR1	6	152333059	G	C
															rs1884151	ESR1	6	152418794	A	G
															rs1884152	ESR1	6	152418873	A	G
															rs1884565	SIRPA	20	1825150	A	G
															rs1888727	IGF2R	6	160434531	G	A
															rs1890995	TGFB2	1	216671301	A	G
															rs1891467	TGFB2	1	216646608	G	A
															rs1892535	LEPR	1	65869769	A	G
															rs1893506	BCL2	18	59044660	G	A
															rs1893806	BCL2	18	59135944	C	A
															rs1894255	RB1	13	47887813	G	A
															rs1896639	INSR	19	7154846	A	G
															rs1902584	CYP19A1	15	49398946	A	T
															rs1913474	ESR1	6	152250415	A	G
															rs1915940	SHOX2	3	159305363	A	G
															rs191775	PIK3CB	3	139926917	G	A
															rs1938484	LEPR	1	65853870	A	C
															rs1944419	BCL2	18	59075593	A	T
															rs1944420	BCL2	18	59103396	A	G
															rs1947432	SOS1	2	39080567	A	G
															rs1950510	SOS2	14	49713950	A	T
															rs1955924	SOS2	14	49736013	G	A
															rs1955930	SOS2	14	49666762	A	G
															rs1961177	CYP19A1	15	49412370	A	G
															rs1976005	BCL2	18	59039423	C	G
															rs1977971	BCL2	18	59119174	G	A
															rs1980118	PRKCA	17	61950908	A	C
															rs1981434	RB1	13	47779155	G	C
															rs1982673	BCL2	18	58948995	C	A
															rs1982674	BCL2	18	58948041	A	G
															rs1985633	PRKCA	17	62062215	A	C
															rs198568	RB1	13	47913957	A	G
															rs198571	RB1	13	47917736	G	A
															rs198574	RB1	13	47924853	G	A
															rs198575	RB1	13	47926351	G	A
															rs198576	RB1	13	47927790	G	A
															rs198580	RB1	13	47931748	G	A
															rs198589	RB1	13	47936460	A	T
															rs198590	RB1	13	47936678	A	G
															rs198606	RB1	13	47877914	G	A
															rs198610	RB1	13	47875639	A	C
															rs198614	RB1	13	47842050	A	C
															rs198615	RB1	13	47842731	G	A
															rs198619	RB1	13	47832576	A	T
															rs198622	RB1	13	47829250	G	A
															rs1995931	GAB1	4	144560010	G	A
															rs2000220	TGFB2	1	216654259	A	G
															rs2007637	PDGFRB	5	149512878	A	G
															rs2008691	CYP19A1	15	49335602	G	A
															rs2009112	TGFB2	1	216620152	A	G
															rs2024809	SOS2	14	49676893	G	A
															rs2025804	LEPR	1	65718709	G	A
															rs2025805	LEPR	1	65722466	A	G
															rs2027566	TGFB2	1	216624950	A	C
															rs2027567	TGFB2	1	216625211	G	A
															rs2033178	IGF1	12	101371206	A	G
															rs2033447	RARB	3	25484355	G	A
															rs2036745	GHR	5	42500664	G	A
															rs2038526	PTPN1	20	48619056	A	G
															rs2045886	PPP1CB	2	28864021	G	A
															rs2046136	BCL2	18	58964961	G	A
															rs2048716	PRKCA	17	61954455	A	G
															rs2051423	BCL2	18	59132236	A	G
															rs2055730	GAB1	4	144508103	C	A
															rs2056071	PRKCA	17	61965042	A	G
															rs2056777	RARB	3	25515395	G	A
															rs2059807	INSR	19	7117109	A	G
															rs2060987	SOS1	2	39135583	A	G
															rs2060988	SOS1	2	39136188	A	C
															rs2060989	SOS1	2	39147034	G	A
															rs2062011	BCL2	18	59027094	T	A
															rs2065396	IGF2R	6	160409734	G	C
															rs2069408	CDK2	12	54650588	G	A
															rs2069502	CDK4	12	56430932	A	G
															rs2069832	IL6	7	22733958	A	G
															rs2069840	IL6	7	22735097	C	G
															rs2069860	IL6	7	22737563	T	A
															rs2071045	LEP	7	127680216	G	A
															rs2072454	EGFR	7	55181842	A	G
															rs2073115	IRS4	X	107866171	A	G
															rs2076552	SIRPA	20	1856299	A	G
															rs2079147	CDK6	7	92170311	G	A
															rs2099435	IRS2	13	109207906	A	G
															rs2106135	CDK6	7	92137900	A	G
															rs2110285	EGFR	7	55088754	A	G
															rs2110290	EGFR	7	55140262	G	A
															rs2115386	INSR	19	7147565	G	A
															rs2116703	RARB	3	25517575	A	G
															rs2123876	SOS1	2	39109377	C	G
															rs2123882	SOS1	2	39101360	G	A
															rs2139924	IGF1R	15	97272793	C	A
															rs2143541	SIRPA	20	1864732	A	G
															rs2144025	ESR1	6	152349399	A	G
															rs2149555	JAK2	9	5043743	A	G
															rs2149556	JAK2	9	5049440	G	A
															rs2156192	BCL2	18	59068755	G	A
															rs2161120	PIK3R1	5	67599952	G	A
															rs2162679	IGF1	12	101395389	G	A
															rs2164360	RARB	3	25607898	A	G
															rs2168043	SOS1	2	39185597	A	C
															rs2170295	BCL2	18	59013715	A	G
															rs2179922	ESR1	6	152338793	A	G
															rs2183137	JAK2	9	5016293	G	A
															rs2187162	BCL2	18	59042739	A	T
															rs2195240	IGF1	12	101380777	G	A
															rs2197387	PIK3CB	3	139960328	G	A
															rs2199937	BCL2	18	58978769	A	G
															rs2207231	ESR1	6	152371577	G	A
															rs2207232	ESR1	6	152381981	G	A
															rs2225125	JAK2	9	4988639	G	A
															rs2227282	IL4	5	132041078	G	C
															rs2227311	RB1	13	47885033	G	A
															rs2228480	ESR1	6	152461788	A	G
															rs2234693	ESR1	6	152205028	G	A
															rs2235745	SIRPA	20	1865405	G	A
															rs2235746	SIRPA	20	1865460	A	G
															rs2237440	GRB10	7	50656778	A	G
															rs2237572	CDK6	7	92098196	G	A
															rs2237573	CDK6	7	92151669	G	A
															rs2241715	TGFB1	19	46548726	A	C
															rs2241745	IRS2	13	109220532	G	A
															rs2243263	IL4	5	132041198	G	C
															rs2243266	IL4	5	132041688	A	G
															rs2251687	IGF1R	15	97298130	G	A
															rs2252673	INSR	19	7101418	G	C
															rs2267721	GHRHR	7	30971968	G	C
															rs2267723	GHRHR	7	30973467	G	A
															rs2267914	SIRPA	20	1858988	G	A
															rs2267916	SIRPA	20	1860310	A	G
															rs2267922	PIK3R2	19	18139766	C	G
															rs2270360	IGFBP2	2	217233231	C	A
															rs2270777	CDK4	12	56431423	A	G
															rs2274471	JAK2	9	4975879	G	A
															rs2274649	JAK2	9	5080934	T	A
															rs2274849	IGF2R	6	160399872	A	G
															rs2276048	INPPL1	11	71618860	G	A
															rs2276310	ARRB1	11	74660587	A	G
															rs2277070	IGF2R	6	160365783	G	A
															rs2278815	LEP	7	127669087	G	A
															rs2278914	SOS1	2	39072056	G	A
															rs2278944	LHX4	1	178506341	C	A
															rs227913	PRKCA	17	62037856	C	A
															rs2282979	CDK6	7	92102929	G	A
															rs2282984	CDK6	7	92117629	G	A
															rs2282985	CDK6	7	92133353	G	C
															rs2282989	CDK6	7	92164282	A	G
															rs2282990	CDK6	7	92164404	A	G
															rs2282991	CDK6	7	92183017	T	A
															rs2285332	CDK6	7	92079569	G	C
															rs2286620	PPP1CA	11	66923560	G	A
															rs2288586	IRS1	2	227363634	C	G
															rs2289046	IRS2	13	109205907	G	A
															rs2290445	SOS1	2	39068325	A	C
															rs2290478	LHX4	1	178505118	G	A
															rs2290563	PDK1	2	173141432	A	T
															rs2290603	PPARGC1A	4	23435531	A	G
															rs2293152	STAT_cluster	17	37735055	G	C
															rs2297141	CYR61	1	85819512	A	G
															rs2297356	IGF2R	6	160368452	A	G
															rs2297370	IGF2R	6	160444763	A	T
															rs2299150	GRB10	7	50657446	G	A
															rs2299154	GRB10	7	50727664	A	G
															rs2301557	CDK6	7	92138799	A	G
															rs2304058	PDGFRB	5	149488737	G	C
															rs2304060	PDGFRB	5	149481944	A	C
															rs2304061	PDGFRB	5	149483863	A	G
															rs2306067	ID2	2	8741004	G	A
															rs2330951	EGFR	7	55141836	C	A
															rs2347867	ESR1	6	152271543	G	A
															rs2347868	ESR1	6	152293261	A	G
															rs2361630	AR	X	66729184	A	G
															rs2372848	IGFBP2	2	217212357	A	G
															rs2374589	CDK6	7	92283416	G	A
															rs2376018	LEPR	1	65846754	G	A
															rs2414099	CYP19A1	15	49336074	G	A
															rs2426157	PTPN1	20	48571456	G	A
															rs2426159	PTPN1	20	48606586	G	A
															rs2435185	IRS1	2	227344667	G	A
															rs2445761	CYP19A1	15	49402908	A	G
															rs2453839	IGFBP3	7	45920098	G	A
															rs246392	PDGFRB	5	149477865	A	G
															rs2470152	CYP19A1	15	49382264	A	G
															rs2471551	IGFBP3	7	45923580	C	G
															rs2474148	ESR1	6	152454597	A	C
															rs2494738	AKT1	14	104317731	A	G
															rs2510894	ARRB1	11	74739826	C	A
															rs251404	PIK3R1	5	67577838	A	G
															rs251406	PIK3R1	5	67572217	A	G
															rs251408	PIK3R1	5	67607709	G	A
															rs251409	PIK3R1	5	67609219	G	A
															rs2551397	BCL2	18	59105557	T	A
															rs2551399	BCL2	18	59126941	G	A
															rs2585	IGF2	11	2107020	A	G
															rs2595932	PIK3CB	3	139878274	A	G
															rs2670501	IGF1R	15	97182224	G	A
															rs2677760	PIK3CA	3	180385958	G	A
															rs2684777	IGF1R	15	97214217	G	A
															rs2684781	IGF1R	15	97227071	G	A
															rs2684790	IGF1R	15	97309063	A	G
															rs2684791	IGF1R	15	97307562	A	G
															rs2684792	IGF1R	15	97305604	G	A
															rs2684794	IGF1R	15	97302476	G	A
															rs2684796	IGF1R	15	97300915	A	G
															rs2684799	IGF1R	15	97299355	A	G
															rs2684807	IGF1R	15	97281977	G	A
															rs2684808	IGF1R	15	97276241	G	C
															rs2692456	EGFR	7	55240320	G	A
															rs2699887	PIK3CA	3	180349102	A	G
															rs2699905	PIK3CA	3	180367031	A	G
															rs2715107	GRB10	7	50684146	A	C
															rs2715140	GRB10	7	50660205	T	A
															rs2715416	IGF1R	15	97271554	G	C
															rs2715417	IGF1R	15	97270570	C	A
															rs2715425	IGF1R	15	97278619	A	G
															rs2715428	IGF1R	15	97285955	G	A
															rs2715553	RARA	17	35749846	G	A
															rs2715554	RARA	17	35742696	G	A
															rs2741	GHRHR	7	30982090	C	A
															rs2747649	ESR1	6	152468194	G	C
															rs2764447	LHX4	1	178493846	G	A
															rs2764448	LHX4	1	178501265	C	A
															rs2796813	TGFB2	1	216655820	A	G
															rs2796814	TGFB2	1	216628204	G	C
															rs2796817	TGFB2	1	216617631	C	A
															rs2796821	TGFB2	1	216652444	A	G
															rs2799090	TGFB2	1	216635452	G	A
															rs2804094	RB1	13	47790993	A	C
															rs2813544	ESR1	6	152467275	G	A
															rs2813545	ESR1	6	152474010	C	G
															rs2840358	BCL2	18	59013432	G	A
															rs2849377	BCL2	18	59122624	T	A
															rs2849379	BCL2	18	59116037	A	G
															rs2849380	BCL2	18	59130340	A	G
															rs2849382	BCL2	18	59127173	G	A
															rs2850760	BCL2	18	59117803	G	A
															rs2850761	BCL2	18	59117377	A	G
															rs2850762	BCL2	18	59117183	A	G
															rs2850763	BCL2	18	59113690	G	A
															rs2854342	RB1	13	47784283	G	A
															rs2854344	RB1	13	47895694	A	G
															rs2854353	RB1	13	47829537	C	A
															rs2854357	RB1	13	47848054	A	G
															rs2854362	RB1	13	47855569	G	A
															rs2860175	INSR	19	7083081	A	G
															rs2860183	INSR	19	7140375	A	G
															rs2860184	INSR	19	7238748	C	G
															rs2888586	SOS1	2	39100793	A	G
															rs2894408	CDKN1A	6	36756952	G	A
															rs2895543	SHOX	XY	515212	C	G
															rs2899472	CYP19A1	15	49303347	A	C
															rs2900741	WT1	11	32400723	A	G
															rs2902345	TGFA	2	70570107	A	G
															rs2906713	SH2B2	7	101721372	C	G
															rs2909430	TP53	17	7519370	G	A
															rs2932965	PPARGC1A	4	23414584	A	G
															rs2932976	PPARGC1A	4	23431426	A	G
															rs2940923	GHR	5	42499532	A	G
															rs2946385	PPARGC1A	4	23495421	A	C
															rs2960266	SH2B2	7	101735848	A	G
															rs2970849	PPARGC1A	4	23426905	G	A
															rs2970853	PPARGC1A	4	23432617	A	G
															rs2970872	PPARGC1A	4	23498911	G	A
															rs297120	SOS1	2	39162150	G	A
															rs297124	SOS1	2	39167150	G	A
															rs297131	SOS1	2	39153763	G	A
															rs297134	SOS1	2	39158268	C	G
															rs297135	SOS1	2	39158297	A	G
															rs297136	SOS1	2	39158993	C	A
															rs297142	SOS1	2	39172952	G	A
															rs297144	SOS1	2	39174341	G	C
															rs297159	SOS1	2	39182331	G	A
															rs2972164	PPARG	3	12309416	A	G
															rs2972391	GHR	5	42525886	A	G
															rs2972393	GHR	5	42532014	A	G
															rs2972411	GHR	5	42501873	A	C
															rs2972418	GHR	5	42519450	G	A
															rs2972419	GHR	5	42519634	A	G
															rs2982683	ESR1	6	152340128	A	G
															rs2982712	ESR1	6	152399872	G	A
															rs2982896	ESR1	6	152441186	A	G
															rs3001371	AKT1	14	104313876	A	G
															rs3003925	ESR1	6	152326151	G	A
															rs300911	GAB1	4	144496205	A	C
															rs300916	GAB1	4	144493334	A	C
															rs300919	GAB1	4	144484172	A	G
															rs3020314	ESR1	6	152312365	G	A
															rs3020317	ESR1	6	152320434	G	A
															rs3020364	ESR1	6	152408811	G	A
															rs3020368	ESR1	6	152412883	A	G
															rs3020377	ESR1	6	152314091	G	A
															rs3020383	ESR1	6	152458472	C	G
															rs3020407	ESR1	6	152348954	G	A
															rs3020410	ESR1	6	152308070	A	C
															rs3020411	ESR1	6	152385456	G	A
															rs3020422	ESR1	6	152390451	A	G
															rs3093662	TNF	6	31652168	G	A
															rs3110697	IGFBP3	7	45921554	A	G
															rs3173908	PIK3CG	7	106333323	A	G
															rs3176352	CDKN1A	6	36760317	G	C
															rs3190	PPP1CB	2	28878983	G	A
															rs3213122	CDK2	12	54649933	A	C
															rs3213221	IGF2	11	2113620	C	G
															rs3217805	CCND2	12	4258345	G	C
															rs3217810	CCND2	12	4258532	A	G
															rs3217827	CCND2	12	4262652	A	C
															rs3217830	CCND2	12	4262791	A	G
															rs3217852	CCND2	12	4268027	G	C
															rs3217862	CCND2	12	4269348	C	A
															rs3217863	CCND2	12	4269757	A	G
															rs3217869	CCND2	12	4270231	G	A
															rs3217881	CCND2	12	4272949	G	A
															rs3217901	CCND2	12	4275650	G	A
															rs3217906	CCND2	12	4276065	G	A
															rs3217907	CCND2	12	4277097	A	C
															rs3217916	CCND2	12	4278934	G	A
															rs3217933	CCND2	12	4283261	G	A
															rs3218097	CCND3	6	42013253	A	G
															rs3218100	CCND3	6	42012461	A	G
															rs34303	PIK3R1	5	67589583	G	A
															rs34306	PIK3R1	5	67614501	A	G
															rs357044	LHX4	1	178506096	G	A
															rs357049	LHX4	1	178501382	G	C
															rs357051	LHX4	1	178500270	G	A
															rs357054	LHX4	1	178496189	A	G
															rs357062	LHX4	1	178493013	G	A
															rs357064	LHX4	1	178492460	G	A
															rs357065	LHX4	1	178491846	A	C
															rs357069	LHX4	1	178487707	G	A
															rs361055	PIK3CB	3	139893904	A	G
															rs361059	PIK3CB	3	139925757	G	A
															rs361060	PIK3CB	3	139921582	G	A
															rs361082	PIK3CB	3	139902337	C	G
															rs361088	PIK3CB	3	139865891	C	A
															rs361094	PIK3CB	3	139871265	A	T
															rs361096	PIK3CB	3	139874898	A	G
															rs367438	RB1	13	47947233	G	A
															rs3729674	PIK3CA	3	180399699	G	A
															rs3730082	PIK3R1	5	67605894	A	G
															rs3730089	PIK3R1	5	67623904	A	G
															rs3731267	CDK6	7	92298611	A	G
															rs3731283	CDK6	7	92263315	A	G
															rs3731314	CDK6	7	92193161	A	G
															rs3731321	CDK6	7	92165701	G	A
															rs3732253	TGFA	2	70529606	A	G
															rs3734181	IGF2R	6	160349873	G	A
															rs3735063	EGFR	7	55120658	G	A
															rs3736265	PPARGC1A	4	23423805	A	G
															rs3741208	IGF2	11	2126350	A	G
															rs3744948	BCL2	18	59073212	G	A
															rs3744951	BCL2	18	59076960	G	A
															rs3745546	INSR	19	7162816	C	G
															rs374640	TGFA	2	70607390	G	A
															rs3751591	CYP19A1	15	49394002	G	A
															rs3751592	CYP19A1	15	49393870	G	A
															rs3752651	EGFR	7	55197037	G	A
															rs3754219	SLC2A1	1	43172273	C	A
															rs3755377	TGFA	2	70586360	G	A
															rs3755380	TGFA	2	70572528	C	G
															rs3755863	PPARGC1A	4	23424620	A	G
															rs375668	TGFA	2	70591396	C	A
															rs3758197	LHX3	9	138235092	G	C
															rs3758198	LHX3	9	138236272	A	G
															rs3762274	LEPR	1	65836701	G	A
															rs3766921	SHC1	1	153201877	G	C
															rs3768043	SLC2A1	1	43191941	C	A
															rs3768045	SLC2A1	1	43194111	A	G
															rs3768664	PPP1CB	2	28857262	G	A
															rs3769321	PDK1	2	173140600	G	A
															rs3769647	IRS1	2	227367827	C	G
															rs3770473	IGFBP2	2	217207084	C	A
															rs377122	TGFA	2	70620533	G	A
															rs3771477	TGFA	2	70614252	A	G
															rs3771494	TGFA	2	70578860	G	A
															rs3771504	TGFA	2	70565513	A	G
															rs3771515	TGFA	2	70549070	A	G
															rs3771518	TGFA	2	70542752	A	G
															rs3774224	PIK3CA	3	180401600	A	G
															rs3774262	ADIPOQ	3	188054508	A	G
															rs3774902	PPARGC1A	4	23499880	A	G
															rs3774907	PPARGC1A	4	23438960	G	A
															rs3774921	PPARGC1A	4	23419745	G	A
															rs3774923	PPARGC1A	4	23404162	A	G
															rs3776078	PDGFRB	5	149504372	C	G
															rs3776081	PDGFRB	5	149512300	G	A
															rs3777404	IGF2R	6	160418039	A	G
															rs3777411	IGF2R	6	160396935	A	G
															rs3777414	IGF2R	6	160381075	G	A
															rs3777420	IGF2R	6	160314720	G	A
															rs3778082	ESR1	6	152429357	A	G
															rs3778089	ESR1	6	152435454	A	G
															rs3778090	ESR1	6	152449721	A	G
															rs3778093	ESR1	6	152452872	A	G
															rs3778099	ESR1	6	152460268	G	A
															rs3779249	GHRHR	7	30971119	A	G
															rs3780365	JAK2	9	5058520	G	G
															rs3780366	JAK2	9	5058596	G	A
															rs3780367	JAK2	9	5058755	C	A
															rs3780372	JAK2	9	5087544	A	G
															rs3780373	JAK2	9	5088223	G	A
															rs3780374	JAK2	9	5089677	A	G
															rs3780375	JAK2	9	5099431	A	G
															rs3780378	JAK2	9	5102288	G	A
															rs3780379	JAK2	9	5102519	A	G
															rs3780381	JAK2	9	5104523	A	C
															rs3782415	SOCS2	12	92491886	A	G
															rs378322	TGFA	2	70616413	A	G
															rs3785898	STAT_cluster	17	37768646	A	C
															rs378698	SOS1	2	39169805	A	G
															rs3787334	PTPN1	20	48561427	G	A
															rs3787335	PTPN1	20	48576442	C	A
															rs3790340	SIRPA	20	1865247	A	T
															rs3790429	LEPR	1	65809364	A	T
															rs3790433	LEPR	1	65666930	A	G
															rs3790437	LEPR	1	65858021	G	A
															rs3796038	SOS1	2	39093076	C	G
															rs3796407	PPARGC1A	4	23493809	A	G
															rs3798176	IGF2R	6	160428162	G	A
															rs3798188	IGF2R	6	160355919	A	G
															rs3798189	IGF2R	6	160355559	A	C
															rs3798197	IGF2R	6	160325079	G	A
															rs3798209	IGF2R	6	160313860	T	A
															rs3798577	ESR1	6	152462823	G	A
															rs3802073	CDK6	7	92240416	A	G
															rs3802076	CDK6	7	92207704	G	A
															rs3803821	PRKCA	17	62168179	A	T
															rs3805236	GAB1	4	144577187	A	G
															rs3810027	BCL2	18	59054958	C	G
															rs3815701	PIK3R1	5	67611398	G	A
															rs3817899	IGFALS	16	1783495	C	G
															rs3819432	GRB10	7	50698564	A	G
															rs3820546	SLC2A1	1	43170672	G	A
															rs3820548	SLC2A1	1	43170983	A	G
															rs3821261	TGFA	2	70582761	C	A
															rs3821272	TGFA	2	70535157	G	A
															rs3821799	ADIPOQ	3	188054180	A	G
															rs3821952	PPARGC1A	4	23406831	C	A
															rs3822843	IGF2R	6	160345237	G	A
															rs3822845	IGF2R	6	160330488	T	A
															rs3823585	EGFR	7	55131231	G	C
															rs3824432	JAK2	9	5081675	A	G
															rs3828016	SIRPA	20	1865290	A	G
															rs3828034	LEPR	1	65834913	G	A
															rs3828039	LEPR	1	65826144	G	A
															rs3828512	GAB1	4	144536210	G	A
															rs3828942	LEP	7	127681541	A	G
															rs384167	IGF2R	6	160396257	A	G
															rs3842748	INS	11	2137971	C	G
															rs3842831	LHX4	1	178473113	A	G
															rs3845395	LHX4	1	178479890	G	C
															rs385254	PIK3CB	3	139917848	A	G
															rs3853248	ESR1	6	152181579	G	A
															rs3856806	PPARG	3	12450557	A	G
															rs3858444	WT1	11	32394275	A	G
															rs3858449	WT1	11	32410112	A	G
															rs3858511	MYOD1	11	17701568	A	C
															rs3889477	PRKCA	17	62153912	A	G
															rs3889874	PRKCA	17	62162275	A	G
															rs3891248	MYC	8	128819321	T	A
															rs3892225	TGFB2	1	216619920	G	A
															rs3907089	JUNB	19	12761235	G	A
															rs3911332	LHX4	1	178501081	G	A
															rs3911335	LHX4	1	178481092	G	A
															rs3911833	MYOD1	11	17697354	A	G
															rs3927911	BCL2	18	59084606	A	G
															rs3930513	WT1	11	32412103	A	C
															rs398065	PIK3CB	3	139953081	G	C
															rs398158	RB1	13	47904266	C	A
															rs399413	RB1	13	47846570	A	G
															rs404420	TGFA	2	70587034	A	G
															rs406098	RB1	13	47861785	A	G
															rs4072924	PROP1	5	177355429	G	A
															rs4122269	PIK3R1	5	67581380	G	A
															rs4130113	GHR	5	42550408	A	G
															rs4135275	PPARG	3	12418844	G	A
															rs4142729	SOS1	2	39076419	A	G
															rs414399	TGFA	2	70596820	C	G
															rs4144640	PRKCA	17	62212141	G	A
															rs4151434	RB1	13	47791243	A	G
															rs4151440	RB1	13	47799868	A	G
															rs4151452	RB1	13	47816516	A	C
															rs4151474	RB1	13	47819541	T	A
															rs4151477	RB1	13	47821012	G	G
															rs4151551	RB1	13	47883440	A	C
															rs4151610	RB1	13	47945452	G	A
															rs416572	IGF2R	6	160387880	A	G
															rs42039	CDK6	7	92082358	A	G
															rs4233728	PPP1CB	2	28830778	A	G
															rs4235308	PPARGC1A	4	23473510	G	A
															rs4240896	PIK3CD	1	9636087	G	A
															rs4240910	PIK3CD	1	9673044	G	A
															rs4247374	INSR	19	7203756	A	G
															rs425834	RB1	13	47910494	G	A
															rs426081	TGFA	2	70604039	G	A
															rs427686	RB1	13	47856317	G	A
															rs428225	TGFA	2	70612669	G	A
															rs4300218	PIK3CD	1	9648112	A	G
															rs4305444	PIK3CB	3	139910690	C	A
															rs4324662	PDGFRB	5	149511304	A	G
															rs435612	IGF2R	6	160383926	A	G
															rs4361373	PPARGC1A	4	23484773	G	A
															rs4365846	GHR	5	42583012	G	A
															rs4394131	GHR	5	42670911	T	A
															rs4410646	GHR	5	42605399	C	A
															rs445	CDK6	7	92246306	A	G
															rs4456611	BCL2	18	58961432	G	A
															rs4460309	PIK3CG	7	106305525	A	G
															rs446086	TGFA	2	70609565	A	C
															rs4469064	PPARGC1A	4	23492894	G	A
															rs4472013	SHOX2	3	159305794	A	G
															rs449151	RB1	13	47946629	G	C
															rs449268	RB1	13	47946758	G	C
															rs4495487	JAK2	9	5062798	G	A
															rs450419	TGFA	2	70597615	G	A
															rs4509029	GHR	5	42542532	A	G
															rs4521715	GRB10	7	50736745	G	A
															rs4530764	GHR	5	42540052	T	A
															rs4545755	CYP19A1	15	49336336	A	G
															rs4547964	GHR	5	42715853	G	A
															rs455125	TGFA	2	70600234	G	A
															rs4558548	PPP1CB	2	28839178	C	G
															rs4593605	JAK2	9	5097278	A	C
															rs4594864	GHR	5	42659895	G	A
															rs4606347	LEPR	1	65845949	A	G
															rs4607073	RARB	3	25489280	C	A
															rs4608435	INSR	19	7186137	A	C
															rs4619	IGFBP1	7	45899194	G	A
															rs4619879	PPARGC1A	4	23443974	C	A
															rs4645956	MYC	8	128819394	A	G
															rs4645963	MYC	8	128820745	G	G
															rs4646	CYP19A1	15	49290136	A	C
															rs4652490	LHX4	1	178483873	A	G
															rs4652492	LHX4	1	178485065	G	A
															rs4655537	LEPR	1	65831389	A	G
															rs4655539	LEPR	1	65832251	A	T
															rs4655802	LEPR	1	65660819	G	A
															rs4655811	LEPR	1	65695745	G	C
															rs4670272	SOS1	2	39113972	A	C
															rs4675093	IRS1	2	227346007	T	A
															rs4675094	IRS1	2	227360035	C	G
															rs4675095	IRS1	2	227360211	A	T
															rs4681028	RARB	3	25603753	A	C
															rs4681063	RARB	3	25464322	G	A
															rs4681064	RARB	3	25485859	C	G
															rs4684846	PPARG	3	12313849	G	A
															rs4690721	GAB1	4	144602407	A	C
															rs4697046	PPARGC1A	4	23445498	G	A
															rs4697426	PPARGC1A	4	23473907	A	G
															rs4709391	IGF2R	6	160378747	G	A
															rs4730205	PIK3CG	7	106316485	A	G
															rs4771644	IRS2	13	109211818	A	G
															rs4771645	IRS2	13	109225129	A	C
															rs4773092	IRS2	13	109233954	A	G
															rs477750	ARRB1	11	74687572	G	A
															rs4789172	GRB2	17	70853307	A	G
															rs4789182	GRB2	17	70886540	G	A
															rs4789186	GRB2	17	70897681	G	A
															rs4790904	PRKCA	17	62209616	G	A
															rs4791036	PRKCA	17	62227597	G	A
															rs4791072	PRKCA	17	61740958	A	G
															rs4802071	AKT2	19	45456055	G	A
															rs4803455	TGFB1	19	46543349	A	C
															rs4804195	INSR	19	7205944	G	C
															rs4804404	INSR	19	7169382	C	A
															rs4804428	INSR	19	7186291	G	A
															rs482284	RARA	17	35757767	A	G
															rs4845401	SHC1	1	153208217	G	C
															rs4846192	PIK3CD	1	9666316	A	G
															rs4846476	TGFB2	1	216592851	C	G
															rs4846479	TGFB2	1	216665033	A	C
															rs4846480	TGFB2	1	216665092	A	T
															rs4852650	TGFA	2	70628593	G	A
															rs4855095	PIK3CA	3	180361336	C	A
															rs4866791	GHR	5	42653449	G	A
															rs4870061	ESR1	6	152279161	A	G
															rs4870062	ESR1	6	152279311	C	A
															rs4940573	BCL2	18	58977740	C	A
															rs4940574	BCL2	18	58988824	C	G
															rs4941183	BCL2	18	58953911	G	A
															rs4941185	BCL2	18	58974534	G	A
															rs4941189	BCL2	18	59058907	G	A
															rs4941195	BCL2	18	59121016	C	A
															rs4947709	GRB10	7	50640401	A	G
															rs4947740	GRB10	7	50668956	T	A
															rs4947972	EGFR	7	55128537	C	G
															rs4947973	EGFR	7	55128550	A	G
															rs4947978	EGFR	7	55153950	C	A
															rs4947979	EGFR	7	55163119	G	A
															rs4947986	EGFR	7	55189149	A	G
															rs4963859	KRAS	12	25259105	A	C
															rs4965426	IGF1R	15	97065564	A	G
															rs4966013	IGF1R	15	97062907	G	A
															rs4966014	IGF1R	15	97065541	G	A
															rs4966035	IGF1R	15	97246985	A	G
															rs4966042	IGF1R	15	97281626	G	A
															rs4966043	IGF1R	15	97281658	G	C
															rs4966044	IGF1R	15	97283721	A	G
															rs4966046	IGF1R	15	97292798	G	A
															rs4972842	PDK1	2	173137279	A	T
															rs497900	PIK3CB	3	139916258	G	A
															rs4986866	CDKN1A	6	36759867	G	G
															rs4987719	BCL2	18	59111290	A	G
															rs4987721	BCL2	18	59105043	G	A
															rs4987724	BCL2	18	59104259	A	G
															rs4987736	BCL2	18	59091298	G	A
															rs4987739	BCL2	18	59090714	A	G
															rs4987743	BCL2	18	59078841	A	G
															rs4987745	BCL2	18	59077605	A	G
															rs4987752	BCL2	18	59068813	C	A
															rs4987757	BCL2	18	59060057	A	G
															rs4987764	BCL2	18	59059112	G	A
															rs4987765	BCL2	18	59056002	G	A
															rs4987768	BCL2	18	59055497	A	C
															rs4987774	BCL2	18	59043342	G	A
															rs4987778	BCL2	18	59042434	A	G
															rs4987779	BCL2	18	59042245	G	A
															rs4987783	BCL2	18	59021827	A	G
															rs4987786	BCL2	18	59028715	C	A
															rs4987792	BCL2	18	59002860	A	G
															rs4987794	BCL2	18	59001874	G	A
															rs4987797	BCL2	18	59001622	A	G
															rs4987801	BCL2	18	58996079	G	A
															rs4987802	BCL2	18	58995703	G	C
															rs4987808	BCL2	18	58978566	A	C
															rs4987821	BCL2	18	58964195	A	G
															rs4987825	BCL2	18	58963493	A	C
															rs4987828	BCL2	18	58957852	A	G
															rs4987835	BCL2	18	58957195	G	A
															rs4987839	BCL2	18	58956729	G	A
															rs4987845	BCL2	18	58946168	A	G
															rs4987852	BCL2	18	58944901	G	A
															rs4987853	BCL2	18	58944635	G	A
															rs4987869	BCL2	18	58941710	C	A
															rs4988492	GHRH	20	35316112	A	G
															rs4988494	GHRHR	7	30970344	A	G
															rs4988505	GHRHR	7	30983628	G	C
															rs500687	PIK3CB	3	139942893	G	A
															rs5030203	WT1	11	32395260	A	G
															rs5030225	WT1	11	32390095	A	C
															rs5030273	WT1	11	32375053	G	G
															rs5030278	WT1	11	32374102	C	A
															rs5030280	WT1	11	32374008	G	A
															rs5030302	WT1	11	32368616	G	A
															rs5030320	WT1	11	32366578	G	A
															rs5030328	WT1	11	32366048	A	T
															rs503314	TGFA	2	70528257	C	G
															rs515590	ARRB1	11	74695314	C	A
															rs520342	RB1	13	47814896	A	G
															rs528833	ARRB1	11	74658687	A	G
															rs531577	PIK3CB	3	139883989	A	C
															rs531793	ARRB1	11	74703664	A	G
															rs5435	SLC2A4	17	7127847	A	G
															rs546812	ARRB1	11	74700741	A	G
															rs558905	PIK3CB	3	139937106	G	A
															rs559160	PIK3CB	3	139862759	A	G
															rs559567	TGFA	2	70599053	T	A
															rs567807	ARRB1	11	74677837	G	A
															rs569796	ARRB1	11	74728490	G	C
															rs5742629	IGF1	12	101381393	G	A
															rs576014	ARRB1	11	74701089	G	A
															rs5906709	GATA1	X	48531850	G	A
															rs5918757	AR	X	66722755	G	A
															rs5918762	AR	X	66831526	A	G
															rs600324	IGF2R	6	160439266	A	G
															rs6020594	PTPN1	20	48592550	G	A
															rs6020608	PTPN1	20	48623939	A	G
															rs603723	PIK3CB	3	139861660	G	C
															rs603965	CCND1	11	69172091	A	G
															rs6045464	SIRPA	20	1855716	G	A
															rs6058189	ID1	20	29656050	G	A
															rs6060286	ID1	20	29661324	A	C
															rs6063533	PTPN1	20	48592806	G	A
															rs6063534	PTPN1	20	48622575	G	A
															rs6067484	PTPN1	20	48586190	G	A
															rs6075340	SIRPA	20	1842335	A	G
															rs6081084	SIRPA	20	1827449	C	G
															rs6081105	SIRPA	20	1834493	A	G
															rs6081106	SIRPA	20	1834624	A	G
															rs609207	IGF2R	6	160385743	A	C
															rs6111906	SIRPA	20	1829734	A	G
															rs6111968	SIRPA	20	1845045	C	A
															rs6111988	SIRPA	20	1848961	A	G
															rs6126033	PTPN1	20	48579516	A	G
															rs6179	GHR	5	42735801	A	G
															rs6180	GHR	5	42754996	C	A
															rs6214	IGF1	12	101317699	A	G
															rs633863	IGF2R	6	160310773	A	G
															rs635551	IGF2R	6	160324822	G	A
															rs6425616	LHX4	1	178467807	G	A
															rs6433368	PDK1	2	173137120	A	G
															rs643523	ARRB1	11	74718855	G	A
															rs6441173	SHOX2	3	159297782	G	A
															rs6443624	PIK3CA	3	180380368	A	C
															rs6448226	PPARGC1A	4	23445751	G	A
															rs6451620	GHR	5	42508871	A	G
															rs6451641	GHR	5	42753286	G	A
															rs6455678	IGF2R	6	160335331	G	A
															rs6455679	IGF2R	6	160348848	A	G
															rs6455680	IGF2R	6	160367978	A	G
															rs645851	IGF2R	6	160317703	G	A
															rs6476934	JAK2	9	4983267	C	A
															rs6476939	JAK2	9	5074837	A	T
															rs648253	IGF2R	6	160389139	G	A
															rs6484577	WT1	11	32381180	G	A
															rs6487464	KRAS	12	25282723	A	G
															rs649392	CCND1	11	69173974	G	A
															rs6503691	STAT_cluster	17	37647616	A	G
															rs6503695	STAT_cluster	17	37753059	G	A
															rs6504423	PRKCA	17	61817531	G	A
															rs6504424	PRKCA	17	61817790	G	A
															rs6504453	PRKCA	17	62166692	A	G
															rs6504458	PRKCA	17	62213154	G	A
															rs6504459	PRKCA	17	62213543	G	A
															rs6509019	CEACAM8	19	47782093	A	T
															rs6510950	INSR	19	7087489	G	A
															rs6510960	INSR	19	7154732	G	A
															rs6510975	INSR	19	7217878	G	A
															rs6540991	PIK3CD	1	9640674	G	A
															rs6541017	PIK3CD	1	9694151	G	A
															rs6544191	SOS1	2	39119888	G	A
															rs6544200	SOS1	2	39195957	C	A
															rs6547874	PPP1CB	2	28835534	G	A
															rs6550975	RARB	3	25455372	C	G
															rs6550976	RARB	3	25455682	G	A
															rs6550978	RARB	3	25465973	G	A
															rs6550980	RARB	3	25466218	G	C
															rs6550981	RARB	3	25483068	C	G
															rs6557170	ESR1	6	152244797	A	G
															rs6557171	ESR1	6	152276286	A	G
															rs6557177	ESR1	6	152326514	G	A
															rs6567327	BCL2	18	58991730	A	G
															rs657561	ARRB1	11	74698027	A	G
															rs6588147	LEPR	1	65708082	G	A
															rs6588153	LEPR	1	65864605	A	T
															rs6593185	GRB10	7	50826139	A	G
															rs6593202	EGFR	7	55092195	A	G
															rs6593209	EGFR	7	55168119	A	G
															rs6593210	EGFR	7	55221680	A	G
															rs6657275	TGFB2	1	216663084	G	A
															rs6658473	TGFB2	1	216667042	A	G
															rs6661050	LEPR	1	65845484	C	G
															rs6661125	LHX4	1	178493523	G	A
															rs6669354	LEPR	1	65697937	C	A
															rs6669509	PIK3CD	1	9671032	C	A
															rs6669785	LEPR	1	65677232	A	C
															rs6670	IGFBP3	7	45918779	T	A
															rs6673324	LEPR	1	65803651	G	A
															rs6675842	PIK3CD	1	9645428	C	G
															rs6684205	TGFB2	1	216676325	G	A
															rs6706046	DOK1	2	74636327	G	A
															rs6706858	PPP1CB	2	28846111	G	C
															rs6707848	PPP1CB	2	28841587	A	G
															rs6709121	TGFA	2	70545807	A	G
															rs6710129	PDK1	2	173161000	G	A
															rs6713281	SOS1	2	39088834	C	A
															rs6725177	PPP1CB	2	28861359	C	G
															rs6738196	PDK1	2	173152708	A	G
															rs6743202	TGFA	2	70625029	A	T
															rs6749533	TGFA	2	70545274	G	A
															rs6752257	PDK1	2	173133501	G	A
															rs6758330	SOS1	2	39141687	A	G
															rs6769508	PIK3CA	3	180431464	G	C
															rs6774911	SHOX2	3	159301042	A	C
															rs6775425	RARB	3	25490365	G	A
															rs6776706	RARB	3	25456226	A	T
															rs6777544	RARB	3	25466010	G	C
															rs6793694	RARB	3	25466972	A	G
															rs6795340	RARB	3	25584015	A	G
															rs6799734	RARB	3	25460815	C	G
															rs6803265	RARB	3	25594418	T	A
															rs6809832	PPARG	3	12389420	G	A
															rs6838835	PPARGC1A	4	23461430	A	G
															rs6842199	GAB1	4	144565946	G	A
															rs6850464	PPARGC1A	4	23468580	G	A
															rs6863381	GHR	5	42556125	T	A
															rs687088	IGF2R	6	160385044	A	G
															rs6873794	GHR	5	42709962	G	A
															rs687652	ARRB1	11	74700169	G	A
															rs6878512	GHR	5	42703628	A	G
															rs6881033	PIK3R1	5	67564947	G	A
															rs6883523	GHR	5	42600505	A	C
															rs688359	IGF2R	6	160385281	G	A
															rs6887528	GHR	5	42659309	A	G
															rs6894082	GHR	5	42454015	A	G
															rs6894403	GHR	5	42725652	G	A
															rs6903540	IGF2R	6	160330321	G	A
															rs6917747	IGF2R	6	160322695	A	G
															rs6927072	ESR1	6	152299380	A	C
															rs693293	PIK3CB	3	139891866	G	A
															rs6948959	GRB10	7	50664545	G	A
															rs6956366	EGFR	7	55068995	C	G
															rs6957176	EGFR	7	55068779	C	G
															rs6975474	CDK6	7	92273122	A	G
															rs6976572	GRB10	7	50807292	G	A
															rs700518	CYP19A1	15	49316404	G	A
															rs7030260	JAK2	9	4998070	A	C
															rs7034753	JAK2	9	5011514	A	G
															rs7043371	JAK2	9	5030203	A	T
															rs7043489	JAK2	9	5013604	C	A
															rs7045491	JAK2	9	5035658	A	G
															rs7046736	JAK2	9	5005732	A	C
															rs7064188	AR	X	66853144	G	A
															rs706713	PIK3R1	5	67558478	A	G
															rs709149	PPARG	3	12425354	A	G
															rs7101	FOS	14	74815379	G	A
															rs710221	SLC2A1	1	43186787	A	G
															rs712221	ESR1	6	152221934	A	T
															rs7127461	ARRB1	11	74710166	C	G
															rs712842	SH2B2	7	101727458	A	G
															rs713140	GAB1	4	144537317	G	A
															rs7136446	IGF1	12	101362645	G	A
															rs7152358	SOS2	14	49672625	G	A
															rs7166348	IGF1R	15	97065318	A	G
															rs7168671	IGF1R	15	97272485	A	G
															rs7169544	IGF1R	15	97275275	A	G
															rs7172156	CYP19A1	15	49333590	A	G
															rs7173191	IGF1R	15	97044958	A	G
															rs7174997	CYP19A1	15	49409420	A	C
															rs7175387	IGF1R	15	97125617	A	G
															rs7178	CCND1	11	69178211	G	A
															rs719392	GAB1	4	144500681	G	A
															rs720321	BCL2	18	59033630	A	G
															rs7207345	PRKCA	17	62093747	G	A
															rs7212887	PRKCA	17	62035060	A	G
															rs7216019	PRKCA	17	61766444	A	G
															rs7218425	PRKCA	17	61763024	G	A
															rs7220127	PRKCA	17	61976384	G	A
															rs722208	ESR1	6	152364578	G	A
															rs7230970	BCL2	18	58972056	A	G
															rs7231914	BCL2	18	59050308	A	G
															rs7232512	BCL2	18	59050309	A	G
															rs7232625	BCL2	18	59106929	C	A
															rs7236090	BCL2	18	59098091	A	G
															rs7242402	BCL2	18	59092938	A	G
															rs7243091	BCL2	18	59031542	A	G
															rs725289	PPARGC1A	4	23487876	A	T
															rs7254487	INSR	19	7220321	G	A
															rs7254921	INSR	19	7229452	A	G
															rs726282	ESR1	6	152344347	A	C
															rs726510	BCL2	18	59064040	C	G
															rs726511	BCL2	18	59063872	A	T
															rs7274469	SIRPA	20	1867324	A	G
															rs727479	CYP19A1	15	49321839	C	A
															rs730652	GRB10	7	50714171	C	A
															rs731014	BCL2	18	59010489	G	A
															rs7323191	IRS2	13	109222076	T	A
															rs7329938	RB1	13	47829980	G	A
															rs7342847	PRKCA	17	62233006	G	A
															rs734589	PTPN1	20	48612328	G	A
															rs740751	PDGFRB	5	149496081	A	G
															rs744166	STAT_cluster	17	37767727	G	A
															rs744214	PRKCA	17	61765318	A	G
															rs744569	BCL2	18	59010487	G	A
															rs746168	ARRB1	11	74669915	C	A
															rs747221	ARRB1	11	74703979	A	G
															rs750465	ARRB1	11	74667961	G	C
															rs7508679	INSR	19	7173832	A	G
															rs751210	SLC2A1	1	43183446	A	G
															rs7527274	LHX4	1	178477414	C	A
															rs7528949	LHX4	1	178499513	G	A
															rs7529650	LEPR	1	65714120	G	A
															rs7533750	PIK3R3	1	46331021	G	C
															rs7536561	LHX4	1	178510147	A	G
															rs755661	RARB	3	25447044	G	A
															rs7559586	SOS1	2	39130425	T	A
															rs7562947	TGFA	2	70611631	G	A
															rs7565814	SOS1	2	39105131	T	A
															rs757775	GRB10	7	50791064	A	G
															rs7579277	PPP1CB	2	28849799	G	A
															rs7589303	SOS1	2	39195622	A	C
															rs759116	PRKCA	17	62132273	C	A
															rs759119	PRKCA	17	62045669	A	C
															rs759159	EGFR	7	55146894	A	C
															rs759160	EGFR	7	55148936	G	A
															rs759169	EGFR	7	55122130	A	G
															rs7599990	SOS1	2	39109180	A	G
															rs7613553	RARB	3	25452416	A	C
															rs7614305	PIK3CA	3	180395355	A	G
															rs7616062	RARB	3	25553896	A	G
															rs7616467	RARB	3	25483432	A	G
															rs7620632	RARB	3	25450121	G	A
															rs7621140	RARB	3	25605861	G	A
															rs7621329	PIK3CA	3	180357568	A	G
															rs7623154	PIK3CA	3	180403852	A	G
															rs7626560	PPARG	3	12450088	A	G
															rs7629478	RARB	3	25488632	C	A
															rs7629902	RARB	3	25475885	A	G
															rs763317	EGFR	7	55062691	A	G
															rs7635669	PIK3CA	3	180363964	C	A
															rs7636454	PIK3CA	3	180425762	G	A
															rs7638323	PIK3CA	3	180408371	A	G
															rs7640662	PIK3CA	3	180384695	C	G
															rs7641889	PIK3CA	3	180369303	A	G
															rs7641983	PIK3CA	3	180369403	A	G
															rs764350	SOS2	14	49731682	G	A
															rs7644648	PIK3CA	3	180373344	G	A
															rs7646409	PIK3CA	3	180382887	G	A
															rs7649121	ADIPOQ	3	188051479	T	A
															rs7651265	PIK3CA	3	180375723	G	A
															rs7663712	GAB1	4	144480567	A	A
															rs7665116	PPARGC1A	4	23462109	G	A
															rs767199	CYP19A1	15	49327679	A	G
															rs7672915	PPARGC1A	4	23465590	G	A
															rs7674429	PPARGC1A	4	23490446	A	G
															rs7677000	PPARGC1A	4	23478552	A	G
															rs7682765	PPARGC1A	4	23412305	G	A
															rs768695	PPARGC1A	4	23407916	G	A
															rs7691050	GAB1	4	144566689	G	A
															rs7695623	GAB1	4	144572696	G	A
															rs7698825	GAB1	4	144570142	A	G
															rs7709790	GHR	5	42645847	C	G
															rs7715032	GHR	5	42660552	G	A
															rs7718962	GHR	5	42499137	C	G
															rs7722558	GHR	5	42679820	G	A
															rs7725961	GHR	5	42759722	G	A
															rs773045	PIK3CB	3	139861212	G	A
															rs7736209	GHR	5	42613316	A	G
															rs7743290	ESR1	6	152350825	C	A
															rs7754762	ESR1	6	152353230	T	A
															rs7755435	IGF2R	6	160340496	A	G
															rs7757956	ESR1	6	152358833	A	T
															rs7761846	ESR1	6	152254201	G	A
															rs7764144	ESR1	6	152339245	A	G
															rs7766585	ESR1	6	152437729	C	A
															rs7777754	GRB10	7	50633527	A	C
															rs7781436	CDK6	7	92155688	G	A
															rs7795743	EGFR	7	55217624	G	A
															rs7795794	LEP	7	127677387	A	G
															rs7796139	EGFR	7	55143370	G	A
															rs7796872	EGFR	7	55147338	A	G
															rs7802879	GRB10	7	50631146	A	G
															rs7849191	JAK2	9	4978761	A	G
															rs785512	PIK3R3	1	46307130	A	G
															rs7857730	JAK2	9	5074049	C	A
															rs7875908	JAK2	9	5071334	G	A
															rs7883	LEPR	1	65670457	A	G
															rs7929974	ARRB1	11	74706815	G	A
															rs7936152	WT1	11	32410198	A	G
															rs7960552	PPP1CC	12	109648620	G	A
															rs7973746	KRAS	12	25282506	G	C
															rs7981705	IRS2	13	109229892	A	G
															rs7997595	IRS2	13	109228769	C	G
															rs7999797	IRS2	13	109224001	G	A
															rs8	CDK6	7	92246265	A	G
															rs8017367	SOS2	14	49745237	A	G
															rs8026157	IGF1R	15	97313910	G	A
															rs8027457	IGF1R	15	97021624	A	G
															rs8027767	IGF1R	15	97115026	C	A
															rs8030777	IGF1R	15	97221475	A	G
															rs803090	SH2B2	7	101737220	A	G
															rs8033670	IGF1R	15	97316402	T	A
															rs8035410	IGF1R	15	97213357	C	G
															rs8041933	CYP19A1	15	49405038	A	G
															rs8064946	TP53	17	7530036	C	G
															rs8069454	PRKCA	17	61813438	A	G
															rs8070561	PRKCA	17	62177518	A	G
															rs8071795	PRKCA	17	62106842	G	A
															rs8071862	PRKCA	17	62000354	A	G
															rs8075979	PRKCA	17	62006600	G	A
															rs8076856	PRKCA	17	62078371	G	C
															rs8079197	GRB2	17	70828274	C	G
															rs8079544	TP53	17	7520777	A	G
															rs8083946	BCL2	18	59056901	A	G
															rs8084922	BCL2	18	59081501	G	C
															rs8094315	BCL2	18	59087027	G	A
															rs8094651	BCL2	18	58978114	A	C
															rs8096380	BCL2	18	59071461	G	A
															rs8096471	BCL2	18	59099373	A	G
															rs809775	PIK3R3	1	46310627	T	A
															rs8103051	CEACAM8	19	47779268	C	A
															rs8109559	INSR	19	7122629	A	G
															rs8111710	INSR	19	7243583	A	C
															rs8112883	INSR	19	7130320	A	C
															rs8179	CDK6	7	92074100	A	G
															rs8179181	TGFB1	19	46530046	A	G
															rs8179183	LEPR	1	65848540	C	G
															rs8191711	IGF2R	6	160333064	A	G
															rs8191772	IGF2R	6	160381324	G	A
															rs8192678	PPARGC1A	4	23424760	A	G
															rs822391	ADIPOQ	3	188046497	G	A
															rs822396	ADIPOQ	3	188049571	G	A
															rs822723	LHX4	1	178495591	A	G
															rs827419	ESR1	6	152219356	C	A
															rs827420	ESR1	6	152219222	A	G
															rs827423	ESR1	6	152197890	G	A
															rs831125	PIK3R1	5	67623190	G	A
															rs841845	SLC2A1	1	43177300	G	A
															rs841847	SLC2A1	1	43175295	A	G
															rs841851	SLC2A1	1	43174416	G	A
															rs841856	SLC2A1	1	43172700	A	C
															rs845551	EGFR	7	55204777	A	G
															rs845552	EGFR	7	55213001	G	A
															rs845554	EGFR	7	55214158	C	G
															rs845558	EGFR	7	55215082	A	G
															rs845561	EGFR	7	55220202	G	A
															rs8464	PRKCA	17	62237178	A	C
															rs849367	PIK3CG	7	106303390	C	A
															rs849371	PIK3CG	7	106307841	G	A
															rs849403	PIK3CG	7	106316051	A	G
															rs849404	PIK3CG	7	106319634	G	A
															rs867431	IGF1R	15	97267206	A	G
															rs871335	IGF1R	15	97297469	A	C
															rs871963	RARB	3	25487772	A	T
															rs877711	ARRB1	11	74672000	A	G
															rs880663	PPARG	3	12345083	A	G
															rs883149	IGF1R	15	97267224	T	A
															rs884132	JAK2	9	5104522	A	G
															rs886823	GRB10	7	50685471	A	G
															rs891087	INSR	19	7135518	A	G
															rs891088	INSR	19	7135762	G	A
															rs892119	AKT2	19	45451912	A	G
															rs895304	PIK3R1	5	67628037	A	G
															rs899968	BCL2	18	58973244	C	A
															rs903356	MYOG	1	201320391	A	G
															rs907801	IGF1R	15	97139270	G	A
															rs910416	ESR1	6	152474595	G	A
															rs913594	JAK2	9	5053199	A	G
															rs913949	IRS2	13	109209797	G	A
															rs914460	PTPN1	20	48630610	G	A
															rs917880	EGFR	7	55129505	A	G
															rs917881	EGFR	7	55129799	A	G
															rs919275	INSR	19	7212441	G	A
															rs919751	PDGFRB	5	149485682	G	A
															rs926777	ESR1	6	152346740	A	C
															rs926779	ESR1	6	152397613	A	G
															rs9288521	IGFBP2	2	217223017	A	C
															rs9292854	GHR	5	42647577	C	G
															rs9302989	GRB2	17	70870865	G	A
															rs9303285	RARA	17	35754440	G	A
															rs9303510	PRKCA	17	61965362	A	G
															rs9322335	ESR1	6	152241822	A	G
															rs9322354	ESR1	6	152423707	G	A
															rs9322355	ESR1	6	152450342	A	G
															rs932477	ESR1	6	152346289	A	G
															rs933360	GRB10	7	50725739	G	A
															rs9340820	ESR1	6	152217518	C	A
															rs9340835	ESR1	6	152241624	A	G
															rs9340949	ESR1	6	152360403	A	G
															rs9340954	ESR1	6	152361865	C	A
															rs9341052	ESR1	6	152458318	G	A
															rs9341176	IGFBP2	2	217226939	A	G
															rs9341178	IGFBP2	2	217227185	G	A
															rs9341183	IGFBP2	2	217227496	T	A
															rs9397456	ESR1	6	152288845	A	G
															rs941798	PTPN1	20	48596642	G	A
															rs9430220	PIK3CD	1	9702458	G	A
															rs9436299	LEPR	1	65665476	C	A
															rs9436739	LEPR	1	65663287	A	T
															rs9436740	LEPR	1	65664489	A	T
															rs9436744	LEPR	1	65675530	G	A
															rs9436747	LEPR	1	65684195	A	G
															rs9436748	LEPR	1	65684260	A	C
															rs9456484	IGF2R	6	160311179	A	G
															rs9457795	IGF2R	6	160315622	G	A
															rs9457827	IGF2R	6	160423646	A	G
															rs947712	TGFB2	1	216631504	A	G
															rs9478265	ESR1	6	152390594	A	G
															rs9479130	ESR1	6	152210149	C	A
															rs949037	BCL2	18	59129993	A	G
															rs9521509	IRS2	13	109219452	G	A
															rs954954	BCL2	18	59053308	C	A
															rs9559648	IRS2	13	109221796	A	G
															rs956572	BCL2	18	58971551	A	G
															rs9568036	RB1	13	47869937	G	A
															rs957950	RARB	3	25471678	G	A
															rs958686	TGFA	2	70557538	C	G
															rs962508	GRB10	7	50768824	C	G
															rs963160	GRB10	7	50662907	C	G
															rs963161	GRB10	7	50662811	A	G
															rs963828	SOS1	2	39188214	A	C
															rs9640606	CDK6	7	92138976	A	G
															rs9649765	GRB10	7	50761947	A	G
															rs9653366	IRS1	2	227312908	A	G
															rs9658584	CYR61	1	85819899	C	G
															rs9672254	IGF1R	15	97315608	A	G
															rs968952	SH2B2	7	101718906	C	A
															rs969273	NRAS	1	115058192	G	A
															rs970467	LEPR	1	65679350	A	G
															rs970468	LEPR	1	65679078	C	A
															rs972936	IGF1	12	101349051	A	G
															rs973753	PRKCA	17	61859144	G	A
															rs974051	GHR	5	42526634	G	A
															rs980716	GRB10	7	50663588	G	A
															rs9807663	BCL2	18	59070310	T	A
															rs9822911	POU1F1	3	87401448	G	A
															rs9837195	POU1F1	3	87395837	G	A
															rs985191	ESR1	6	152325151	C	A
															rs985694	ESR1	6	152328318	A	G
															rs9866361	PIK3CA	3	180390543	A	G
															rs9871002	RARB	3	25455129	A	T
															rs9877202	ADIPOQ	3	188052301	G	A
															rs988328	ESR1	6	152282843	G	A
															rs9886	INPPL1	11	71627313	G	C
															rs9893009	PRKCA	17	62138820	C	G
															rs9894851	PRKCA	17	62169450	A	G
															rs9895580	PRKCA	17	61789701	C	A
															rs9898205	PRKCA	17	61960613	A	T
															rs9898223	PRKCA	17	62031945	C	A
															rs9899634	SREBF1	17	17668668	A	T
															rs9900205	PRKCA	17	62145570	A	T
															rs9900213	STAT_cluster	17	37629407	A	C
															rs990084	PRKCA	17	61870573	C	G
															rs9900934	PRKCA	17	61735430	A	G
															rs9902960	PRKCA	17	62069731	A	G
															rs9910301	PRKCA	17	62142795	C	A
															rs9913908	PRKCA	17	61858325	G	A
															rs9914723	PRKCA	17	62146859	A	G
															rs9916520	PRKCA	17	62214001	G	A
															rs99174	LHX4	1	178492287	G	A
															rs9920651	IGF1R	15	97280163	A	G
															rs9965844	BCL2	18	59029944	G	C
															rs998075	IGF2R	6	160388268	A	G

## Sheet: Table S1B-E
B.			GHD			TS
		Endpoint	# of genes	# of SNPs	Min P	# of genes	# of SNPs	Min P
	HT	Height gained over five years	8	32	0.000553832	6	7	0.000782745
		Height gained over years 3, 4 & 5	7	8	0.000190065	4	7	0.00136639
	ΔHV	From year 1 to year 5	6	7	0.00325426	4	7	0.00118621
		From end of year 2 to end of year 5	10	18	0.00049664	5	5	0.00165977
C.	GHD	HT		ΔHV			D.	TS	HT		ΔHV
		Height gained over five years	Height gained over years 3, 4 & 5	From year 1 to year 5	From year 3 to year 5				Height gained over five years	Height gained over years 3, 4 & 5	From year 1 to year 5	From year 3 to year 5
	ADIPOQ							CYR61
	AR							EGFR
	BCL2							GHR
	CCND2							IRS2
	CCND3							PIK3CA
	CDK4							PIK3CD
	CDK6							PIK3R2
	EGFR							PPARG
	GAB1							PPP1CC
	GRB10							PRKCA
	GRB2							PTPN1
	IGF1							RARA
	INPPL1
	IRS1
	JAK2
	KRAS
	PIK3CA
	PIK3CD
	PIK3CG
	POU1F1
	PROP1
	PTPN1
	RARB
	SHC1
	SOS1
E.

## Sheet: Table S2
Supplemental Table S2. Transcriptomic associations with height velocity growth response endpoints at each year of the study. Gene expression associated with growth response at each year of the study (HV1-5) in both GHD and TS. Data presented is determined by rank regression (P<0.01) and associated R-statistic is listed. Lists of known unique genes are shown and form the basis for network determin…
GHD	HV1						HV2						HV3						HV4						HV5						HV1		HV2		HV3		HV4		HV5
	varID	Gene Symbol	p-value	R-statistic			varID	Gene Symbol	p-value	R-statistic			varID	Gene Symbol	p-value	R-statistic			varID	Gene Symbol	p-value	R-statistic			varID	Gene Symbol	p-value	R-statistic			236 unique genes		359 unique genes		325 unique genes		573 unique genes		320 unique genes
	229974_at	EVC2	5.24605e-05	-0.549431			1552569_a_at	RTP3	0.000239611	0.543604			214144_at	POLR2D	2.96093e-07	-0.7031			218044_x_at	PTMS	0.000164961	-0.594688			217686_at	PTPN1	0.000596095	-0.608177			EVC2		RTP3		POLR2D		PTMS		RABEP1
	1566182_at	---	8.29107e-05	0.537088			225214_at	LOC100129034	0.00185186	-0.471658			243543_at	---	3.52229e-05	-0.598906			238954_at	---	0.000920731	-0.535327			1558683_a_at	HMGA2	0.00683878	0.499238			SAP25		LOC100129034		STAG3L2		NOMO2		PTPN1
	1558094_s_at	C3orf19	0.000104349	-0.5307			1564672_at	---	0.00258636	-0.458259			233062_at	---	3.60294e-05	0.598308			1562161_at	---	0.000976224	0.533097			219090_at	SLC24A3	4.06038e-05	0.694968			C3orf19		ARHGAP25		C11orf31		AKAP9		HMGA2
	238236_at	---	0.000161295	0.518242			38149_at	ARHGAP25	0.00356734	-0.444837			1557801_x_at	C11orf31	4.85493e-05	-0.590318			215483_at	AKAP9	0.00100193	0.532102			1560262_at	---	5.83138e-05	0.684769			NAPEPLD		NFIC		SPAG9		MRPS16		CALD1
	242635_s_at	NAPEPLD	0.000163375	-0.517868			213298_at	NFIC	0.00412879	-0.438555			1570054_at	---	5.22155e-05	0.588335			222499_at	MRPS16	0.00106278	0.529834			241527_at	---	6.71009e-05	0.680704			ZXDC		PLCE1		MOCS3		LONP2		THRA
	230209_at	ZXDC	0.000227003	-0.508117			214159_at	PLCE1	0.00498422	-0.430286			1554543_at	SPAG9	7.17056e-05	0.57954			223099_s_at	LONP2	0.00199619	0.50455			200810_s_at	CIRBP	6.74386e-05	0.680557			ARAP3		DTYMK		LOC445341		CELSR1		ADAMTSL1
	218950_at	ARAP3	0.00025245	-0.504903			1565693_at	DTYMK	0.0052599	-0.427884			206141_at	MOCS3	8.20213e-05	-0.575736			1568997_at	---	0.00241009	0.496601			229310_at	KLHL29	8.08563e-05	-0.675203			SEMA6D		SAMD4B		FSTL1		ATXN3		TRPM6
	244746_at	SEMA6D	0.000372028	0.492897			226714_at	SAMD4B	0.00632232	-0.419545			1555707_at	LOC445341	0.000121737	0.564281			204539_s_at	CELSR1	0.00285768	-0.489248			219998_at	HSPC159	8.46358e-05	0.673838			TRPC7		HDGFRP3		LRRFIP1		RNF125		AFF1
	208589_at	TRPC7	0.000403676	0.490312			209526_s_at	HDGFRP3	0.00667466	0.417048			230744_at	FSTL1	0.000126822	0.563069			236322_at	---	0.00292281	0.488264			231335_at	MS4A6E	0.000164762	0.653105			CHN1		HIP1		LOC284912		RALGPS2		SRCIN1
	242238_at	---	0.00047113	-0.485363			205425_at	HIP1	0.00683447	-0.415952			211452_x_at	LRRFIP1	0.000136511	0.560877			238723_at	ATXN3	0.00358185	0.479245			210770_s_at	CACNA1A	0.000165536	-0.652953			GPSM1		FOXI1		HMGA2		NCRNA00265		KLHL29
	212624_s_at	CHN1	0.000483847	0.484502			208006_at	FOXI1	0.00687857	0.415654			240720_at	---	0.000188375	0.551106			207735_at	RNF125	0.00456145	0.468199			209767_s_at	GP1BB /// SEPT5	0.000244096	0.6401			PRDM6		FZD8		DNAJC7		DSN1		ANGPTL3
	244064_at	---	0.000610056	0.476915			234690_at	---	0.00733907	-0.412632			244609_at	---	0.000216353	0.546809			243514_at	---	0.0046432	0.467373			57588_at	SLC24A3	0.000251166	0.639131			LRCH4		LINS		LOC340085		LRRFIP1		CREB1
	1554259_at	GPSM1	0.000630506	0.475822			243182_at	---	0.00745203	-0.411916			224117_at	LOC284912	0.000230318	0.544849			215610_at	---	0.00491056	0.464756			200845_s_at	PRDX6	0.000275005	0.636034			ESM1		CCDC9		LOC100130744		UHRF1BP1L		GRM8
	242027_at	---	0.000663814	-0.474107			230357_at	---	0.00807374	0.408134			201862_s_at	LRRFIP1	0.000278167	0.53886			220338_at	RALGPS2	0.00557571	0.458744			240408_at	LOC100134937	0.000286542	-0.634619			VWDE		UPP2		SHROOM2		PTPN2		SMAD5
	230311_s_at	PRDM6	0.000676009	0.473498			216587_s_at	FZD8	0.00924811	0.401627			1567223_at	HMGA2	0.000284922	0.538091			1558425_x_at	NCRNA00265	0.00684428	-0.448812			222571_at	ST6GALNAC6	0.000339487	0.628707			ZNF323		NUPL1		RICTOR		HLA-DOB		PYGO2
	37796_at	LRCH4 /// SAP25	0.000697476	-0.472451			220121_at	LINS	2.1466e-05	0.611693			1556053_at	DNAJC7	0.000321494	-0.53419			219512_at	DSN1	0.00708277	0.447125			224042_at	UPB1	0.000385295	0.624214			TTN		PREX2		MUC20		NOMO1		LOC643749
	208394_x_at	ESM1	0.000711218	-0.471795			206257_at	CCDC9	2.41653e-05	-0.608685			232455_x_at	LOC340085	0.000347458	0.531656			1556657_at	---	0.00801092	0.440987			207105_s_at	PIK3R2	0.000399004	0.622961			LOC283050		TIMM44		C15orf29		RPRD1B		PARD3
	217614_at	---	0.000745202	-0.470222			233155_at	UPP2	2.7011e-05	-0.605829			236228_at	LOC100130744	0.00036889	-0.52969			215375_x_at	LRRFIP1	0.00892221	0.435525			1554812_at	CLDN20	0.000491605	-0.615366			SLC6A2		SNX19		HSD17B7		SPTBN1		GPC6
	239552_at	VWDE	0.000780664	-0.468647			223984_s_at	NUPL1	8.03666e-05	-0.576316			204967_at	SHROOM2	0.000371352	0.52947			213120_at	UHRF1BP1L	0.00895618	0.435331			217465_at	NCKAP1	0.000493488	0.615225			KIF21B		SLC22A25		RBM9		RUNX1		COQ7
	222016_s_at	ZNF323	0.000795572	0.468004			233408_at	PREX2	8.40719e-05	0.575032			1561893_at	---	0.000379337	0.528768			241623_at	PTPN2	0.00896591	-0.435275			206224_at	CST1	0.000530202	-0.612567			MAPRE3		CEP63		ANKRD26		C3orf31		SLC24A3
	1557994_at	TTN	0.000849431	0.465768			203093_s_at	TIMM44	0.000140055	0.560111			1552734_at	RICTOR	0.000379934	0.528716			1554984_a_at	HLA-DOB	0.00908477	-0.434601			1562272_at	---	0.000582167	-0.609068			CSPP1		CHRM2		ADAMTSL5		HMGA2		SEPT5
	229279_at	---	0.000850166	0.465738			1554986_a_at	SNX19	0.000146005	-0.558862			1558220_at	MUC20	0.000396186	0.527328			242922_at	NOMO1 /// NOMO2 /// NOMO3	0.00919623	0.433976			203636_at	MID1	0.000614597	-0.607021			L3MBTL4		MGC34800		NEDD9		TTN		CIRBP
	204692_at	LRCH4 /// SAP25	0.000908884	-0.463443			1560262_at	---	0.000146408	-0.558779			232094_at	C15orf29	0.000408243	0.526332			225024_at	RPRD1B	0.00956381	-0.431958			228151_at	---	0.000688676	0.602676			HDGFRP3		USP29		VWA5B2		TF		HSPC159
	1563745_a_at	LOC283050	0.000985329	-0.460645			1560451_at	---	0.000174935	0.553379			237381_at	---	0.000456895	0.52256			202421_at	IGSF3	7.76532e-06	-0.677629			232173_at	CLEC2L	0.000692579	0.602459			ODF3B		MST1P9		LOC142937		CELF1		MS4A6E
	217214_s_at	SLC6A2	0.000987229	-0.460578			1561094_a_at	SLC22A25	0.000181542	-0.552243			220081_x_at	HSD17B7	0.000459145	0.522395			227430_at	ZC3H10	4.34749e-05	0.63389			241239_at	---	0.00070415	0.601821			PRKCB		RYBP		SOD2		CCDC125		CACNA1A
	204411_at	KIF21B	0.0010001	-0.460127			233650_at	CEP63	0.000196935	-0.549733			210598_at	---	0.000487659	0.520358			1556417_a_at	---	5.68454e-05	-0.626418			228113_at	RAB37	0.000755506	0.599094			FAM117B		GLP2R		SLAIN2		LOC645895		GP1BB
	203842_s_at	MAPRE3	0.00105442	-0.458279			230642_at	---	0.000250763	0.542165			213898_at	RBM9	0.000497661	0.519668			239077_at	CSGALNACT2	5.88192e-05	-0.625453			201058_s_at	MYL9	0.000807952	0.596472			ATG12		UNC13D		ANAPC16		C14orf145		PRDX6
	221925_s_at	CSPP1	0.00106934	0.457787			221330_at	CHRM2	0.000272862	-0.539476			215029_at	---	0.000505651	0.519126			1569963_at	---	6.05211e-05	-0.624644			231557_at	---	0.000813764	-0.596191			RPL23AP32		LOC284454		DAPP1		STRA6		LOC100134937
	234824_at	---	0.00107358	-0.457648			1553914_at	MGC34800	0.000277364	-0.538953			242813_at	---	0.000515069	0.518497			1556377_s_at	LMO7	6.30944e-05	-0.623459			211564_s_at	PDLIM4	0.000857128	-0.594145			STIM1		TIGD3		LOC100508834		PCGF2		ST6GALNAC6
	228557_at	L3MBTL4	0.00114138	-0.455491			220895_at	USP29	0.00033879	0.532483			205705_at	ANKRD26	0.000541958	-0.516757			244573_at	---	7.7717e-05	-0.617452			200811_at	CIRBP	0.000879241	0.593136			C17orf51		C22orf40		RBM8A		C17orf51		UPB1
	209524_at	HDGFRP3	0.00115091	0.455197			240888_at	---	0.000395141	-0.527416			242200_at	ADAMTSL5	0.000543467	-0.516661			220538_at	ADM2	9.19001e-05	-0.612531			224598_at	MGAT4B	0.000920348	0.591318			XIST		CROCCP3		ADAMTS6		NKTR		PIK3R2
	238325_s_at	ODF3B	0.0011784	0.454362			216815_at	---	0.000428911	0.524683			1569020_at	NEDD9	0.000568196	0.515131			238424_at	ADAL	0.000109934	-0.607178			235971_at	---	0.000945543	-0.590239			NOL10		FLJ22763		ALPK1		FNDC3B		CLDN20
	243578_at	---	0.00119015	-0.45401			243984_at	---	0.00043628	-0.524112			1554850_at	VWA5B2	0.000586822	-0.514017			240335_at	SLC35F5	0.000118079	-0.605016			235761_at	---	0.000956832	0.589763			RABGAP1L		SMAD5		DOCK5		NOMO3		NCKAP1
	227817_at	PRKCB	0.00122216	-0.453066			213380_x_at	MST1P9	0.000565668	0.515285			1552986_at	LOC142937	0.000609989	0.512675			204488_at	DOLK	0.000119846	0.604565			232822_x_at	LOC100506757	0.000958725	0.589684			RAPGEF2		ANKMY1		FBXL17		MYBL1		CST1
	1557486_at	---	0.00133051	-0.45003			201846_s_at	RYBP	0.000579364	-0.51446			221477_s_at	SOD2	0.000623208	0.51193			225288_at	COL27A1	0.000122112	-0.603995			1553502_a_at	PALM2	0.000963838	-0.58947			FARS2		CCDC19		BPA-1		IGSF3		MID1
	1564868_a_at	FAM117B	0.00135466	0.449383			221312_at	GLP2R	0.000644583	-0.510754			1558418_at	---	0.000654385	0.510226			236403_at	FLJ39582	0.000123422	-0.603669			237390_at	---	0.00101642	0.587331			PLCE1		KCNMB4		CDC5L		ZC3H10		CLEC2L
	204833_at	ATG12	0.00138848	0.448494			226678_at	UNC13D	0.000647102	-0.510618			233874_at	SLAIN2	0.000684582	-0.508644			214953_s_at	APP	0.000137803	-0.600289			1556454_a_at	---	0.00111958	0.583399			LMTK2		POLR2H		DLGAP4		CSGALNACT2		RAB37
	1562380_at	---	0.00141998	-0.447684			235317_at	LOC284454	0.00065344	-0.510277			208160_at	---	0.000719629	-0.506884			217592_at	ZSWIM1	0.000150444	0.597569			205508_at	SCN1B	0.00112818	0.583085			OFCC1		WWC3		NMNAT2		LMO7		MYL9
	1566146_x_at	---	0.00145115	0.446897			229789_at	TIGD3	0.000735153	-0.506129			224667_x_at	ANAPC16	0.000743626	0.505722			228856_at	ZNF747	0.000153709	0.5969			242868_at	---	0.00112971	0.58303			SF3B1		VASH1		KIF2C		ADM2		PDLIM4
	207283_at	RPL23AP32	0.00146433	0.446569			227590_at	C22orf40	0.000736856	0.506047			219290_x_at	DAPP1	0.000747188	0.505553			239436_at	CHORDC1	0.000183917	-0.591251			216605_s_at	CEACAM21	0.00114215	-0.582581			MYADM		RABEP1		SCTR		ADAL		MGAT4B
	202764_at	STIM1	0.00149455	-0.445827			215827_x_at	CROCCP3	0.000738045	-0.505989			231607_at	LOC100508834	0.000777576	0.504135			217127_at	CTH	0.000205466	0.587709			236675_at	RPA1	0.00118073	0.581215			IGFBP4		FOXD4		FAM178A		SLC35F5		LOC100506757
	228146_at	C17orf51	0.00159323	0.443493			233604_at	FLJ22763	0.000760423	-0.504929			222339_x_at	---	0.000854134	0.50077			239877_at	LOC157740	0.000237326	-0.583038			209729_at	GAS2L1	0.00119814	0.580611			GJA9		MYO6		SH2D3C		DOLK		PALM2
	214218_s_at	XIST	0.00161254	0.443052			205187_at	SMAD5	0.000764484	-0.504739			217856_at	RBM8A	0.000854194	-0.500768			32137_at	JAG2	0.000251481	-0.581141			237229_at	JMJD5	0.00120828	-0.580262			YY2		PACS1		PODNL1		COL27A1		SCN1B
	222684_s_at	NOL10	0.00161557	0.442983			210486_at	ANKMY1	0.000775491	-0.50423			220866_at	ADAMTS6	0.000884663	-0.499503			1555272_at	RSPH10B2	0.000256625	0.580475			1553107_s_at	C5orf24	0.00122053	0.579845			SPPL3		ERGIC1		C14orf145		FLJ39582		CEACAM21
	215342_s_at	RABGAP1L	0.00165138	-0.442178			220308_at	CCDC19	0.000846439	-0.501096			207133_x_at	ALPK1	0.00089882	0.498928			232037_at	IGDCC3	0.000273847	-0.57833			204081_at	NRGN	0.00124128	0.579146			ST20		CXorf64		C1orf68		APP		RPA1
	203096_s_at	RAPGEF2	0.00166043	-0.441977			223760_s_at	---	0.000899117	-0.498917			1561276_at	DOCK5	0.000902336	0.498787			244700_at	---	0.00027726	-0.577919			221555_x_at	CDC14B	0.0012431	0.579086			DDA1		TMEM19		PIK3C2A		ZSWIM1		GAS2L1
	204282_s_at	FARS2	0.00175912	0.439845			235642_at	---	0.000916545	0.49822			244010_at	---	0.000922917	0.497969			1552355_s_at	C19orf26	0.000294688	-0.575889			229449_at	---	0.0012611	0.578488			KANK4		NPHP1		C17orf104		ZNF747		JMJD5
	232223_at	---	0.00182547	0.438471			241156_at	---	0.000960966	-0.496498			215375_x_at	LRRFIP1	0.000957959	0.496613			1556855_a_at	LOC283501	0.000324249	-0.572679			213944_x_at	GNA11	0.00131414	-0.576771			SKAP2		SLC25A12		SIM2		CHORDC1		C5orf24
	214159_at	PLCE1	0.00185821	-0.437809			219287_at	KCNMB4	0.000977994	0.495857			242034_at	FBXL17	0.000964009	-0.496383			223593_at	AADAT	0.000335432	-0.571532			207550_at	MPL	0.00132149	0.576537			FGD3		C1GALT1		CDS2		CTH		NRGN
	206223_at	LMTK2	0.0018695	-0.437584			209302_at	POLR2H	0.000981474	0.495727			1555547_at	BPA-1	0.000974671	0.495981			1568807_a_at	---	0.00034476	0.570601			235670_at	STX11	0.00140479	-0.573969			C22orf30		KIAA1257		C3orf31		LOC157740		CDC14B
	1564805_a_at	OFCC1	0.00191074	-0.436769			219520_s_at	WWC3	0.00100653	-0.494804			209057_x_at	CDC5L	0.00101048	-0.49466			220806_x_at	GNG13	0.000351105	-0.569981			238669_at	PTGS1	0.00141248	0.573739			RGL2		LOC79015		C3orf27		JAG2		GNA11
	201070_x_at	SF3B1	0.00193106	-0.436373			242566_at	VASH1	0.00104409	0.493458			233056_x_at	DLGAP4	0.00104888	0.493289			1554432_x_at	FAM165B	0.000372276	-0.567981			224127_at	---	0.00143597	0.573042			RTP3		LPPR5		MRPS16		RSPH10B2		MPL
	224920_x_at	MYADM	0.00197118	-0.435603			1570326_at	---	0.00106088	0.49287			209755_at	NMNAT2	0.00105507	-0.493072			207079_s_at	MED6	0.000402298	0.565312			209154_at	TAX1BP3	0.00145102	0.572601			DTYMK		GSK3B		RUNX1		IGDCC3		STX11
	201508_at	IGFBP4	0.00197884	-0.435457			1564763_at	---	0.0010808	-0.492183			1556947_at	---	0.00107997	-0.492211			216774_at	---	0.00040937	-0.564709			214073_at	CTTN	0.00148121	0.571727			RAPGEF1		AEN		DRD2		C19orf26		PTGS1
	1557452_at	---	0.00200243	-0.435012			231002_s_at	RABEP1	0.0011262	0.490658			1558686_at	---	0.00110931	-0.491219			203719_at	ERCC1	0.000459562	0.560679			236557_at	ZBTB38	0.00148722	0.571555			CABIN1		CCDC141		ZNF160		LOC283501		TAX1BP3
	221415_s_at	GJA9	0.00207013	0.433761			1567341_at	FOXD4	0.00117759	0.488997			238954_at	---	0.0011165	-0.49098			216431_at	---	0.000459621	-0.560674			237522_at	FAS-AS	0.00149003	0.571475			MLL2		CMIP		FBXL20		AADAT		CTTN
	216531_at	YY2	0.00209083	0.433385			210480_s_at	MYO6	0.00121404	0.487858			1562307_at	---	0.00112066	0.490842			234909_at	---	0.000466942	-0.56012			217761_at	ADI1	0.00150198	0.571135			HIP1		LRRC15		TTC30A		GNG13		ZBTB38
	232394_at	---	0.00209336	0.433339			233858_at	---	0.00126168	-0.486413			211519_s_at	KIF2C	0.00112876	-0.490574			228301_x_at	NDUFB10	0.000518831	0.556396			207597_at	ADAM18	0.00152768	-0.570412			FDX1L		GPR162		MAST4		FAM165B		FAS-AS
	1569975_at	---	0.00217608	-0.431873			220557_s_at	PACS1	0.00127599	-0.485989			238836_at	---	0.00116852	0.489286			1563364_at	---	0.000545692	0.554596			219803_at	ANGPTL3	0.00153833	0.570116			LENEP		ZNF410		FLJ45340		MED6		ADI1
	1554564_a_at	SPPL3	0.00224731	-0.430649			1556622_s_at	---	0.0012783	-0.485921			1565738_at	SCTR	0.00120007	-0.488291			1556186_s_at	KIAA0090	0.000552887	0.554128			226669_at	USP42	0.00166714	-0.566664			ATP2A3		FOXN3		ZNF207		ERCC1		ADAM18
	234690_at	---	0.00228042	-0.430091			1560900_a_at	---	0.00131887	-0.484742			242413_at	---	0.00121551	0.487813			1569971_at	LOC100288721	0.0005848	0.552112			240495_at	---	0.00168021	-0.566326			PPP1R9A		C9orf57		SLC1A4		NDUFB10		USP42
	1563707_at	---	0.00230416	0.429696			224576_at	ERGIC1	0.00132647	-0.484524			1553909_x_at	FAM178A	0.00123241	0.487295			220509_at	RBM26	0.000598201	0.551295			230451_at	---	0.00168534	0.566194			SFN		C2orf43		UACA		KIAA0090		CNTROB					Y1	No.	%	n=70
	239724_at	---	0.00232877	-0.42929			240043_at	CXorf64	0.00136497	-0.48344			1564872_at	---	0.00123344	0.487264			233799_at	---	0.000606238	0.550812			234688_x_at	CNTROB	0.00169431	-0.565965			REC8		SEPT4		ZC4H2		LOC100288721		MED12L					Female	25	35.7
	215469_at	---	0.00234455	-0.429032			229126_at	TMEM19	0.0013699	0.483303			215639_at	SH2D3C	0.00123955	0.487078			1562752_at	---	0.000606538	-0.550794			1555300_a_at	MED12L	0.00170523	0.565687			EXTL1		LOC643714		ZSCAN4		RBM26		JPH3					Male	45	64.3
	217104_at	ST20	0.00234752	-0.428983			238844_s_at	NPHP1	0.00140676	-0.482294			1557270_at	---	0.00125496	0.486614			211077_s_at	TLK1	0.000667938	-0.547286			234736_at	JPH3	0.00172395	-0.565214			ACVRL1		FAM18B2		MTRF1L		TLK1		MMP12						Med	Q1	Q3	min	max
	231524_at	---	0.00236832	0.428646			203339_at	SLC25A12	0.00140982	0.482211			220411_x_at	PODNL1	0.0012785	0.485915			214434_at	HSPA12A	0.000683446	-0.546446			204580_at	MMP12	0.00175602	0.564414			KIF17		LOC339803		RC3H2		HSPA12A		C7orf41					Age	9.275	5.9675	11.2	2.48	13.25
	244278_at	---	0.00238735	-0.428339			226105_at	C1GALT1	0.00148116	0.480326			233859_at	C14orf145	0.00128957	-0.48559			210624_s_at	ILVBL	0.000708977	0.545098			226018_at	C7orf41	0.00178137	0.56379			TUBGCP6		COLEC12		ZNF568		ILVBL		PARVB					MidPHt	-0.676575	-1.5491	-0.0332742	-3.54555	2.11846
	227457_at	DDA1	0.00243795	0.427534			1567010_at	---	0.0014899	0.4801			1565810_at	---	0.00129909	0.485312			209423_s_at	PHF20	0.000709728	-0.545059			236959_s_at	---	0.00178346	-0.563739			KIAA0895L		SP110		STAG3L1		PHF20		ATRNL1					B SDS	-0.17	-0.8575	0.275	-2.67	7.09
	243182_at	---	0.00248796	-0.426753			1560178_at	---	0.00149143	-0.480061			217087_at	C1orf68	0.00132927	-0.484445			1553823_a_at	RTP1	0.000745854	-0.543225			37966_at	PARVB	0.0017917	0.563538			ARHGAP25		CNIH3		EZH1		RTP1		KLF9					H SDS	-2.055	-2.5175	-1.7025	-6.51	-0.17
	229125_at	KANK4	0.00256735	0.425541			1554852_a_at	KIAA1257	0.00150012	-0.479838			235792_x_at	PIK3C2A	0.00134809	0.483912			238606_at	ZNF747	0.000749446	0.543047			213744_at	ATRNL1	0.00180446	0.563229			LTBP4		LOC284112		LOC441204		C14orf93		CCNY					GHPeak	3.9275	2.33375	5.57292	0.155	9.345
	241074_at	SKAP2	0.00268325	0.423829			220449_at	LOC79015	0.00151974	0.479339			1566480_x_at	C17orf104	0.0013516	0.483814			219009_at	C14orf93	0.000753424	0.542851			203542_s_at	KLF9	0.00184599	0.562235			GATAD2B		TAS2R50		POLR1B		NMRAL1		AGBL5					HV	8.805	7.0775	10.47	4.74	14.27
	220767_at	---	0.00269982	-0.42359			231397_at	LPPR5	0.00156414	-0.478231			1561153_at	---	0.00135556	-0.483703			223206_s_at	NMRAL1	0.000766639	0.542205			206655_s_at	GP1BB /// SEPT5	0.00190482	0.560859			LPAR2		CREB1		CCDC152		ETV1		ZNF710					HVSDS	2.36	1.04	4.16	-1.44	10.59
	1569681_at	---	0.00271605	-0.423357			209945_s_at	GSK3B	0.00166923	-0.475715			208157_at	SIM2	0.00135698	0.483663			1563086_at	---	0.000772819	-0.541907			1554694_at	CCNY	0.00190554	-0.560842			PTCHD1		CD1B		POU2F3		IZUMO1		ABCA6
	237344_at	---	0.00274769	0.422906			219361_s_at	AEN	0.00167664	0.475543			233630_at	CDS2	0.00137573	0.483142			221910_at	ETV1	0.000776323	-0.541738			1569673_at	---	0.00191253	0.560681			TBX1		LOC728377		C16orf89		ZNF416		FEZF2
	227811_at	FGD3	0.00281474	-0.421965			1563456_at	CCDC141	0.00170651	-0.474856			234697_x_at	C3orf31	0.00138511	0.482884			1554196_at	IZUMO1	0.000797764	-0.540723			218480_at	AGBL5	0.00191797	0.560556			C9orf25		KDM4B		EIF5A2		SKP1		FZD1					Y3	No.	%	n=65
	236941_at	C22orf30	0.00287719	-0.421106			234532_at	---	0.00170905	-0.474798			208440_at	C3orf27	0.00139932	-0.482496			223589_at	ZNF416	0.000824099	0.539508			239700_at	ZNF710	0.00192726	-0.560343			CMTM3		AGK		GPC3		LOXL2		CCND3					Female	23
	230324_at	---	0.00287851	-0.421088			224991_at	CMIP	0.00171648	-0.474629			1566501_at	---	0.00140682	0.482292			240991_at	---	0.000829312	0.539272			237289_at	CREB1	0.00196516	-0.559485			ARFGAP1		EHF		SLC37A4		JMJD4		HYI					Male	42
	209110_s_at	RGL2	0.00287859	-0.421087			1561713_at	---	0.00174107	-0.474074			222499_at	MRPS16	0.0014322	0.481611			200719_at	SKP1	0.000842642	0.538673			212077_at	CALD1	0.00201795	0.558313			UBE2E2		EBF3		METAP1D		SCARB1		STAT1						Med	Q1	Q3	min	max
	1552569_a_at	RTP3	0.00288527	0.420996			1552960_at	LRRC15	0.00178604	0.473077			210365_at	RUNX1	0.00145425	-0.481027			202999_s_at	LOXL2	0.000869701	-0.537484			217504_at	ABCA6	0.00206324	0.557328			KDM6B		BMP2		HLA-DOB		AMMECR1		EDN3					Age	9.63	6.29	11.2	2.48	13.25
	1565693_at	DTYMK	0.00290002	-0.420796			205056_s_at	GPR162	0.00181633	-0.472418			216938_x_at	DRD2	0.0014943	0.479987			1562933_at	---	0.000889569	-0.536631			233972_s_at	FEZF2	0.00211305	-0.556266			LRRFIP1		EPC1		ANKS6		CCZ1		MRPL30					MidPHt	-0.672878	-1.59901	0.00924283	-3.54555	2.11846
	226389_s_at	RAPGEF1	0.00290005	-0.420796			209944_at	ZNF410	0.00182658	0.472197			224014_at	ZNF160	0.00149953	-0.479853			218560_s_at	JMJD4	0.000896428	0.53634			204452_s_at	FZD1	0.00212051	-0.556109			EXOG		MUC20		TMEM221		MLST8		STK3					B SDS	-0.13	-0.82	0.28	-2.67	7.09
	243936_x_at	---	0.00292447	-0.420467			241424_at	---	0.00191068	-0.470426			232412_at	FBXL20	0.00150443	0.479728			230512_x_at	---	0.000923397	-0.535217			201700_at	CCND3	0.00225805	0.553293			ZNF80		BTN3A2		PLEKHA2		PKNOX1		GP6					H SDS	-2.14	-2.55	-1.71	-6.51	-0.17
	240488_at	---	0.00293202	-0.420366			205022_s_at	FOXN3	0.00191255	-0.470387			213679_at	TTC30A	0.00155402	0.478481			1552256_a_at	SCARB1	0.000928791	0.534996			223769_x_at	HYI	0.00226221	0.55321			SOX9		MEX3D		DDX49		RUVBL1		ITGB3					GHPeak	3.955	2.3	5.575	0.283333	9.345
	241215_at	---	0.00296542	0.419921			1566882_at	---	0.00195213	-0.469578			243575_at	MAST4	0.00161483	0.476999			1553219_a_at	AMMECR1	0.000938053	-0.534618			200887_s_at	STAT1	0.00226916	-0.553072			MS4A12		SLC7A6		LOC100506418		TMEM132A		STON2					HV	6.43	5.17	7.85	2.01	11.41
	231206_at	---	0.00298902	0.419609			1568365_at	---	0.00195445	-0.469531			238678_at	FLJ45340	0.00162363	0.476789			239332_at	---	0.000941423	-0.534482			208399_s_at	EDN3	0.00228665	0.552727			CACNG5		CYB5B		USP34		DKFZp451A211		ZNF749					HVSDS	0.94	-0.29	1.78	-2.25	9.16
	202624_s_at	CABIN1	0.00300406	-0.419411			240316_at	C9orf57	0.00195644	-0.469491			239745_at	---	0.00162481	-0.476761			201974_s_at	CCZ1	0.000969877	-0.533347			224173_s_at	MRPL30	0.00234748	0.551541			LTA4H		VCX2		SH3GL1P2		CYP19A1		CALM3
	227528_s_at	MLL2	0.00305381	-0.418764			222192_s_at	C2orf43	0.00196948	0.469228			241944_x_at	---	0.00167456	0.475591			220587_s_at	MLST8	0.000984236	0.532785			204068_at	STK3	0.00234855	-0.55152			STX1A		SPATA6		C12orf68		C9orf100		MLL3
	205426_s_at	HIP1	0.00309446	-0.418242			210348_at	2004-09-01	0.00201998	0.468224			230302_at	---	0.00169275	-0.475171			243382_at	---	0.000987243	0.532668			220336_s_at	GP6	0.00238416	0.550839			KCNQ3		FAM131A		TAB3		SFTPC		MPST					Y5	No.	%	n=53
	226451_at	FDX1L	0.00309843	0.418191			1564368_a_at	---	0.00203584	-0.467913			231848_x_at	ZNF207	0.00169897	0.475028			204195_s_at	PKNOX1	0.000989474	-0.532582			242907_at	---	0.00245729	-0.549466			RCN3		LOC100506162		XIAP		ST8SIA2		RDH12					Female	16
	244859_at	---	0.00316068	-0.417404			238211_at	LOC643714	0.00212441	-0.466215			1568997_at	---	0.00170001	0.475004			201614_s_at	RUVBL1	0.000992864	0.532451			204628_s_at	ITGB3	0.00247658	0.54911			GSTM3		MAP3K5		SLC44A5		IL18BP		XAB2					Male	37
	241630_at	---	0.00323912	-0.416431			1552377_s_at	FAM18B2	0.00212487	-0.466207			227571_at	---	0.00171396	-0.474686			232419_at	TMEM132A	0.00101568	-0.531579			216255_s_at	GRM8	0.00248207	-0.549009			HEMK1		IDS		SSR3		NPHP3		CD53						Med	Q1	Q3	min	max
	221115_s_at	LENEP	0.00332122	0.415435			227940_at	LOC339803	0.0022268	0.464329			214715_x_at	ZNF160	0.00171619	0.474636			1556114_a_at	DKFZp451A211	0.00101755	-0.531509			227461_at	STON2	0.00251237	0.548455			ASB13		LRRC23		NAALAD2		UROS		YLPM1					Age	8.04	5.65	10.46	2.48	12.54
	1556810_a_at	---	0.00332862	-0.415347			221019_s_at	COLEC12	0.00224596	-0.463985			242606_at	---	0.00172255	-0.474491			1560295_at	CYP19A1	0.00104193	-0.530598			215289_at	ZNF749	0.00258062	-0.547229			POFUT2		C16orf74		CFLAR		AFF1		LOC400756					MidPHt	-0.610027	-1.53801	0.166371	-3.54555	2.11846
	213042_s_at	ATP2A3	0.00334251	-0.415181			217625_x_at	---	0.00228948	-0.463212			209611_s_at	SLC1A4	0.00173852	-0.474131			1561228_at	---	0.00107055	-0.529553			200623_s_at	CALM3	0.00262164	0.546505			BICD2		MANEA		LOC440354		PARVA		VEPH1					B SDS	-0.13	-0.99	0.19	-2.67	7.09
	237026_at	---	0.00336152	0.414954			209761_s_at	SP110	0.00234829	-0.462188			215928_at	---	0.00174323	0.474026			230522_s_at	C9orf100	0.00108067	-0.529189			235859_at	MLL3	0.00263784	-0.546222			GOSR2		NHSL1		TP63		CHRAC1		GNAZ					H SDS	-2.04	-2.45	-1.68	-6.51	-0.17
	221088_s_at	PPP1R9A	0.00338856	-0.414635			214841_at	CNIH3	0.00234936	-0.462169			236715_x_at	UACA	0.0017546	0.473772			244380_at	---	0.00110032	0.528491			203524_s_at	MPST	0.00267154	0.545638			FNBP1		ADAMTS3		C2orf18		CREB3L1		KRTAP9-2					GHPeak	4.005	2.3	5.56667	0.465	9.345
	231364_at	---	0.00340182	0.414478			230353_at	LOC284112	0.00236073	-0.461974			240782_at	---	0.00176073	0.473636			214387_x_at	SFTPC	0.00112499	-0.527631			242998_at	RDH12	0.00268876	0.545342			FGFR4		SEC14L1		LARP7		SALL4		CAT					HV	5.12	3.71	6.35	0	10.82
	1564672_at	---	0.0034082	-0.414404			1553561_at	TAS2R50	0.00237088	-0.4618			236985_at	---	0.00179141	0.47296			239537_at	ST8SIA2	0.00114063	-0.527094			218110_at	XAB2	0.00270514	0.545061			LOC148696		USP47		CFDP1		SHC1		DGCR14					HVSDS	0.46	-0.2	1.27	-4.17	10.07
	239536_at	---	0.0034313	-0.414133			1558273_a_at	---	0.00240188	-0.461274			233702_x_at	---	0.00180682	0.472624			219323_s_at	IL18BP	0.00114341	-0.526999			237606_at	CD53	0.00270749	0.545021			LOC728392		IL13RA1		BOLA1		ZFHX3		LIMS1
	209260_at	SFN	0.00344304	0.413997			233388_at	---	0.0024325	-0.46076			220040_x_at	ZC4H2	0.00181938	-0.472352			235432_at	NPHP3	0.00114401	0.526978			214713_at	YLPM1	0.00272281	-0.544761			PRICKLE4		JAK1		CIITA		MRGPRX2		C15orf17
	209526_s_at	HDGFRP3	0.00346809	0.413706			225565_at	CREB1	0.0024639	-0.460238			1552852_a_at	ZSCAN4	0.00182956	0.472133			211735_x_at	SFTPC	0.00114551	-0.526927			1556255_a_at	LOC400756	0.00273537	0.544548			NEUROG3		PYGO2		KCNIP3		C1QTNF5		FOLH1
	218599_at	REC8	0.00346988	-0.413686			206749_at	CD1B	0.00250814	-0.459514			215560_x_at	MTRF1L	0.00183455	0.472027			1562696_at	---	0.00115294	0.526675			35846_at	THRA	0.00273814	0.544501			TMEM93		C6orf218		BMPER		LOC283674		MALL
	206329_at	EXTL1	0.0035102	0.413223			233492_s_at	LOC728377 /// OR2A4 /// OR2A7	0.00254203	-0.458966			236060_at	---	0.00184103	0.471888			203031_s_at	UROS	0.0012276	0.52422			232122_s_at	VEPH1	0.00278548	0.543708			DMPK		C1orf95		UHRF1BP1L		LOC100127980		CLDN4
	226950_at	ACVRL1	0.00354816	-0.412791			212492_s_at	KDM4B	0.00258304	-0.458312			238421_at	RC3H2	0.00184137	-0.471881			220814_at	---	0.00123139	-0.524099			204993_at	GNAZ	0.00283611	0.542872			KLRG2		BICD2		VASH1		DIAPH1		GIGYF1
	222144_at	KIF17	0.00356935	0.412552			1555610_at	AGK	0.00260767	-0.457924			239258_at	---	0.00184737	0.471753			211826_s_at	AFF1	0.00123693	-0.523923			233631_x_at	KRTAP9-2 /// KRTAP9-8	0.00284049	0.542801			ATP5A1		PGBD1		NPIPL3		TSSK1B		CALCRL
	243826_at	---	0.00360142	-0.412192			232360_at	EHF	0.00260835	-0.457913			1560779_a_at	ZNF568	0.00184791	0.471741			1567139_at	---	0.00124345	-0.523716			201432_at	CAT	0.00293451	0.541284			RPL10		ZNF22		C8orf68		CAMK1		DDX60L
	217581_at	---	0.00362049	-0.411979			236036_at	---	0.00263385	-0.457514			207470_at	---	0.00187241	0.471223			231271_x_at	NMRAL1	0.00124478	0.523674			241748_x_at	DGCR14	0.00294286	0.541151			TMEM88		ATP13A5		CROCC		CASP10		LRP6
	234308_at	TUBGCP6	0.00364713	0.411684			227242_s_at	EBF3	0.00264468	-0.457346			242261_at	---	0.00187879	0.471089			1563458_at	PARVA	0.00125102	-0.523477			223622_s_at	HYI	0.00295984	0.540882			WWOX		STRN4		PDLIM5		WASL		VCL				Overlaps between Lists - Genes in more than response group
	1558041_a_at	KIAA0895L	0.0036889	-0.411225			205290_s_at	BMP2	0.00265855	-0.457131			1565976_at	---	0.00188452	0.470969			231764_at	CHRAC1	0.00126813	0.522942			207198_s_at	LIMS1	0.00298749	0.540447			BPESC1		C18orf25		FNDC3B		MUL1		SCO2
	38149_at	ARHGAP25	0.00370701	-0.411027			225417_at	EPC1	0.00270277	0.456453			223724_s_at	STAG3L1 /// STAG3L2	0.00189243	-0.470804			213498_at	CREB3L1	0.00128105	-0.522542			230762_at	---	0.00298892	-0.540425			SRRM2		TMEM87A		ABHD5		LOC221122		BCAT1
	225738_at	RAPGEF1	0.00370836	-0.411012			243774_at	MUC20	0.00271082	-0.456331			211310_at	EZH1	0.00190179	0.47061			229661_at	SALL4	0.00130711	-0.521746			231147_at	---	0.00302381	0.539881			BAD		FOXR2		PRO0471		SPCS2		LGALS12
	234266_at	---	0.00372027	-0.410883			212613_at	BTN3A2	0.0027164	0.456246			238192_at	---	0.00190804	-0.470481			201469_s_at	SHC1	0.0013154	0.521496			224798_s_at	C15orf17	0.00306126	0.539304			NUDT6		PPP1R12C		HUNK		COBRA1		BET1L
	204442_x_at	LTBP4	0.00372761	-0.410803			222042_x_at	MEX3D	0.00283149	-0.454534			215297_at	LOC441204	0.00192312	0.47017			243323_s_at	ZFHX3	0.0013158	-0.521484			239825_at	---	0.00311446	-0.538494			EIF1AD		RP1-177G6.2		ZNF611		NEAT1		LY6G5C
	225393_at	GATAD2B	0.00373432	-0.41073			203579_s_at	SLC7A6	0.00284587	0.454324			220113_x_at	POLR1B	0.00193767	0.469872			1553889_at	MRGPRX2	0.0013429	-0.520675			217487_x_at	FOLH1	0.00317651	-0.537564			GDNF		RIN1		ATXN3		TAB1		PTCRA
	206723_s_at	LPAR2	0.00373988	-0.41067			238554_at	CYB5B	0.0028547	0.454196			215553_x_at	---	0.0019388	0.469849			223499_at	C1QTNF5 /// MFRP	0.00136014	-0.520169			209373_at	MALL	0.0031766	0.537562			PTN		ALX3		TYR		PSG5		S1PR3
	205425_at	HIP1	0.00377957	-0.410243			211403_x_at	VCX2	0.00287786	-0.453861			237475_x_at	CCDC152	0.00196364	0.469345			1566840_at	LOC283674	0.0013844	-0.519465			1569421_at	CLDN4	0.0031818	0.537485			ANKRD17		LOC253264		PPP6R2		TSPAN3		BAIAP2L2
	240041_at	PTCHD1	0.00378084	-0.41023			220298_s_at	SPATA6	0.00293448	-0.453052			215355_at	POU2F3	0.00198139	-0.468989			1563398_at	---	0.00139071	0.519283			221955_at	---	0.003202	-0.537186			TRIM42		TOP3A		USP35		C11orf30		PTPN21
	236926_at	TBX1	0.00381778	0.409836			215616_s_at	KDM4B	0.00296737	-0.452589			229177_at	C16orf89	0.00199302	0.468757			242462_at	LOC100127980	0.00140518	-0.51887			205188_s_at	SMAD5	0.00321732	0.53696			LOC100129034		KIAA2022		BAX		ZFR		SCGB1C1
	225146_at	C9orf25	0.00386947	-0.40929			221904_at	FAM131A	0.00300906	-0.452008			235296_at	EIF5A2	0.0020596	-0.467451			215541_s_at	DIAPH1	0.00141517	-0.518587			226768_at	GIGYF1	0.00324961	0.536488			C7orf43		ANGPT1		CHURC1		KRT18		NMI
	1555704_at	CMTM3	0.00388712	-0.409106			221740_x_at	LOC100506162	0.00302403	0.451801			243243_at	GPC3	0.00208053	0.467048			211694_at	TSSK1B	0.00141645	-0.518551			210815_s_at	CALCRL	0.00325478	-0.536412			NCOA1		ZNF587		CDK13		RBL1		IGLV2-18
	234001_s_at	ARFGAP1	0.00391236	-0.408843			203836_s_at	MAP3K5	0.00304613	-0.451497			217289_s_at	SLC37A4	0.00210848	0.466516			1558556_at	CAMK1	0.00142806	0.518225			1559585_at	DDX60L	0.00327255	-0.536154			HUS1		UEVLD		SRMS		TWF2		C22orf24
	1563186_at	---	0.00392424	0.408719			241451_s_at	---	0.0030512	-0.451427			1565756_a_at	METAP1D	0.00212739	-0.466159			211888_x_at	CASP10	0.00144386	-0.517785			225745_at	LRP6	0.00331825	-0.535496			PPP1R3B		CKAP4		CELSR1		SNAPC2		DPYD
	225651_at	UBE2E2	0.00396783	0.40827			212223_at	IDS	0.00307504	-0.451102			1554984_a_at	HLA-DOB	0.00213493	-0.466018			230340_s_at	WASL	0.00147318	-0.516979			200931_s_at	VCL	0.00331872	0.535489			SPTBN1		RFPL1		ATG12		RPUSD3		EYA3
	41386_i_at	KDM6B	0.00401313	-0.407807			206076_at	LRRC23	0.00309215	0.45087			233554_at	---	0.00214502	0.465829			218246_at	MUL1	0.00148239	0.516728			205241_at	SCO2	0.0033909	-0.534465			TXLNG		LPPR2		C20orf117		NHLRC3		TBXA2R
	221728_x_at	XIST	0.0040878	0.407055			227806_at	C16orf74	0.00309272	0.450862			238626_at	ANKS6	0.00214856	-0.465763			1562937_at	---	0.00148962	-0.516533			225285_at	BCAT1	0.00342642	-0.533968			SAMD4B		GPR112		KLHL34		FBLIM1		TGFBR2
	223492_s_at	LRRFIP1	0.0041165	-0.406769			1554193_s_at	MANEA	0.00309426	0.450842			1559687_at	TMEM221	0.00215118	0.465715			1560278_at	LOC221122	0.00150966	-0.515995			223828_s_at	LGALS12	0.00343572	0.533839			PRAME		REPS2		NPFFR1		SH2D3A		PSMD9
	1559151_at	---	0.00412943	-0.40664			234922_s_at	NHSL1	0.00309777	0.450794			238013_at	PLEKHA2	0.00217434	0.465286			243570_at	SPCS2	0.00155429	0.51482			223023_at	BET1L	0.00343798	0.533808			FFAR3		EFNB1		PRR11		CES5A		CLU
	206902_s_at	EXOG	0.00415498	0.406388			214913_at	ADAMTS3	0.00311966	-0.4505			232915_at	DDX49	0.00218197	0.465146			202757_at	COBRA1	0.00160728	0.513462			219860_at	LY6G5C	0.00350735	0.532852			SECISBP2		C6orf204		ZNF451		ITPRIPL2		RNF126
	207272_at	ZNF80	0.00417845	-0.406157			202082_s_at	SEC14L1	0.00312914	-0.450372			243510_at	LOC100506418	0.00218947	-0.465008			214657_s_at	NEAT1	0.0016254	-0.513007			211252_x_at	PTCRA	0.00351585	0.532736			ARNTL2		PREPL		POLR3E		DCAF7		NCRNA00256A
	202936_s_at	SOX9	0.00420653	0.405883			244328_x_at	---	0.00312935	-0.45037			207365_x_at	USP34	0.00228358	0.463316			203901_at	TAB1	0.00162611	0.512989			231741_at	S1PR3	0.00357382	-0.531952			FOXI1		MPPE1		FAM49B		CWF19L1		DNM1
	237821_at	---	0.00422889	-0.405665			235659_at	---	0.00314356	-0.45018			1567028_s_at	SH3GL1P2	0.00228628	0.463268			204830_x_at	PSG5	0.00163082	-0.512872			228876_at	BAIAP2L2	0.00358807	0.531761			LOC100132288		ITPK1		GPR25		KRTAP4-2		ARSB
	239504_at	---	0.00427744	-0.405196			223119_s_at	USP47	0.00316846	0.449849			229626_at	C12orf68	0.00228726	0.463251			230282_at	TSPAN3	0.00164428	-0.512537			1320_at	PTPN21	0.00360246	-0.531568			EZH1		NAV1		LOC286442		NAA11		TGFB1I1
	225673_at	MYADM	0.00429534	-0.405025			211612_s_at	IL13RA1	0.00319037	-0.44956			1558518_at	TAB3	0.00232372	0.462613			219012_s_at	C11orf30	0.00167569	-0.511766			1552449_a_at	SCGB1C1	0.00360889	0.531482			UBE2D4		COL4A3		RNGTT		KIAA0494		CTDSPL
	220834_at	MS4A12	0.00429933	-0.404987			1562103_at	JAK1	0.00321652	-0.449217			235222_x_at	XIAP	0.00236846	0.461842			33148_at	ZFR	0.0016786	-0.511695			203964_at	NMI	0.00362351	-0.531288			LOC100506357		TMEM8A		ACTR2		C11orf44		CLYBL
	1552602_at	CACNG5	0.00430176	0.404963			1566267_at	---	0.00323718	-0.448948			242490_at	---	0.00238801	0.461509			201596_x_at	KRT18	0.00168726	0.511485			216846_at	IGLV2-18 /// IGLV3-19 /// LOC100290481	0.00362697	0.531242			ZCCHC5		OPRM1		GTF2H3		TEF		GFI1B
	208771_s_at	LTA4H	0.00430508	0.404932			236851_x_at	---	0.00323903	-0.448924			1569112_at	SLC44A5	0.00239686	0.461359			215918_s_at	SPTBN1	0.00169721	-0.511245			207701_at	C22orf24	0.0036994	0.530289			ITGB5		DBF4B		NKTR		RPP14		GBP1
	214305_s_at	SF3B1	0.00445305	-0.403539			239666_at	PYGO2	0.00324289	0.448873			222412_s_at	SSR3	0.00239927	0.461318			1559307_s_at	RBL1	0.00171874	-0.51073			238414_at	---	0.00370809	-0.530176			MRPL23		PCOLCE2		OPCML		HSPC072		F13A1
	204729_s_at	STX1A	0.00447771	-0.403311			244829_at	C6orf218	0.00324683	-0.448822			233815_at	NAALAD2	0.00241747	0.461011			202009_at	TWF2	0.00173538	0.510335			1554536_at	DPYD	0.00373735	-0.529796			GALT		TBL1X		CCDC125		ASB6		SLC8A1
	229952_at	---	0.00449099	-0.403188			232104_at	C1orf95	0.00327426	0.448468			211316_x_at	CFLAR	0.00243187	0.46077			204104_at	SNAPC2	0.00173691	0.510299			1552314_a_at	EYA3	0.00374839	-0.529654			NFIC		PXK		STRA6		CPEB1		ZAK
	240640_at	---	0.00449303	0.40317			224081_at	---	0.00333658	-0.447673			215200_x_at	---	0.0024371	0.460683			222331_at	---	0.00174808	-0.510037			231002_s_at	RABEP1	0.00376568	-0.529431			KCTD13		GTF2H5		SPG20		KRTAP17-1		IQCK
	206573_at	KCNQ3	0.0045369	0.402767			209203_s_at	BICD2	0.00339447	-0.446946			242114_at	LOC440354	0.00244243	-0.460594			225743_at	RPUSD3	0.00175525	0.509869			241531_at	---	0.00376646	-0.529421			ESD		KRT222		GGN		NARFL		MUC13
	219102_at	RCN3	0.00458078	-0.402369			1560760_s_at	---	0.00340049	-0.446871			211834_s_at	TP63	0.00245381	-0.460405			236953_s_at	NHLRC3	0.0017801	0.509292			207554_x_at	TBXA2R	0.00376747	0.529408			IQCH		DGKG		CLCC1		MUC5AC		CXCL12
	1560257_at	---	0.00460662	-0.402136			235411_at	PGBD1	0.00340366	-0.446831			225695_at	C2orf18	0.00252023	-0.459318			1555483_x_at	FBLIM1	0.00178076	-0.509276			225370_at	PYGO2	0.00377602	0.529298			CYLC2		ANGPTL3		MATR3		DNAH1		GEMIN8
	202554_s_at	GSTM3	0.00460694	0.402133			218005_at	ZNF22	0.0034071	0.446789			215246_at	LARP7	0.00256475	-0.458603			231624_s_at	---	0.00178432	-0.509194			207334_s_at	TGFBR2	0.00380759	-0.528895			IGSF22		LATS2		PECR		LOC157931		NOS1
	233698_at	---	0.00460848	0.402119			1561332_at	ATP13A5	0.00341377	-0.446706			1558710_at	---	0.00257651	0.458416			243322_at	---	0.00179477	-0.508954			1552457_a_at	ADAMTSL1	0.00382591	0.528662			PARD3B		C1orf86		FAM124A		ATF7IP		ABCC3
	1566144_at	---	0.00465478	0.401704			217903_at	STRN4	0.00343208	-0.446479			237263_at	---	0.00257919	0.458373			239611_at	---	0.00181148	-0.508573			209334_s_at	PSMD9	0.00383426	0.528556			LOC645895		BANP		RPS28		KLHDC3		PRRC1
	1556092_s_at	HEMK1	0.00474262	-0.400927			238953_at	---	0.00344101	0.446369			210701_at	CFDP1	0.00258504	0.45828			222169_x_at	SH2D3A	0.00181758	0.508434			222043_at	CLU	0.00384331	0.528442			HIVEP3		RNGTT		ORAI2		FAM86C		TNFSF13B
	215526_at	---	0.00483996	-0.40008			216626_at	---	0.00345246	-0.446228			219345_at	BOLA1	0.00259266	-0.45816			1553465_a_at	CES5A	0.00183523	-0.508036			233820_at	---	0.00386201	-0.528206			NDUFC2		KLHL29		RBBP6		NCRNA00094		LOC645188
	218862_at	ASB13	0.00484029	0.400077			1553686_at	C18orf25	0.00346468	-0.446078			210925_at	CIITA	0.00261232	0.457851			215934_at	---	0.00183642	-0.508009			215031_x_at	RNF126	0.00386241	0.528201			IDS		CPPED1		DNAH9		MMP27		GP1BA
	209578_s_at	POFUT2	0.0048505	-0.399989			223772_s_at	TMEM87A	0.00351377	-0.445481			1555694_a_at	KCNIP3	0.0026414	-0.457397			228074_at	ITPRIPL2	0.00185421	-0.507611			229059_at	NCRNA00256A /// NCRNA00256B	0.00386519	-0.528166			LOC389906		TANC1		ZNF493		HPS6		LOC723809
	239301_at	---	0.00490486	-0.399524			1569669_at	FOXR2	0.00356021	-0.444922			236322_at	---	0.00264402	0.457356			231025_at	---	0.00187111	-0.507236			241338_at	---	0.00387951	-0.527987			CASP8AP2		PHF21B		NDUFS8		INPP5B		TRIM36
	212702_s_at	BICD2	0.00490729	-0.399503			223152_at	PPP1R12C	0.00357333	-0.444766			241986_at	BMPER	0.00267754	0.456839			201819_at	SCARB1	0.00187685	0.507109			215116_s_at	DNM1	0.00388389	0.527932			LOC285835		NCKAP5		DCUN1D1		IL1F8		CABP5
	213144_at	GOSR2	0.00497743	0.398909			233627_at	---	0.00357824	-0.444707			232840_at	---	0.00268623	-0.456706			233782_at	DCAF7	0.00188539	0.506921			1554032_at	ARSB	0.00390188	0.527707			NSUN6		LOC100287035		EIF1		GBA2		HERC4
	233310_at	---	0.00499106	-0.398795			1557133_at	RP1-177G6.2	0.00357989	0.444688			213120_at	UHRF1BP1L	0.00270634	0.456399			229038_at	CWF19L1	0.00191203	0.50634			209651_at	TGFB1I1	0.00390323	0.52769			SPRY4		NUDT16		C8orf60		MAP2K5		ITGB5
	230086_at	FNBP1	0.00500866	-0.398647			234219_at	---	0.00359034	-0.444563			230546_at	VASH1	0.00276471	-0.45552			234671_at	KRTAP4-2	0.00191756	-0.506221			201906_s_at	CTDSPL	0.00390426	0.527678			JAK1		PCDH7		ZNF43		HCP5P10		LMNA
	1554961_at	FGFR4	0.00500955	0.39864			205211_s_at	RIN1	0.00360423	-0.444399			215123_at	NPIPL3	0.00276483	0.455518			210603_at	NAA11	0.00192167	-0.506132			239683_at	CLYBL	0.0039072	0.527641			BTNL9		RAB42		TF		NRAP		RGS11
	232430_at	LOC148696	0.00512913	0.397649			207690_at	ALX3	0.00361807	0.444235			1554978_at	C8orf68	0.0027713	0.455422			1559022_at	KIAA0494	0.0019398	0.505742			244101_at	---	0.00394125	-0.527219			ZDHHC18		ZNF462		DNASE1		RAB34		TNFSF10
	218380_at	LOC728392 /// NLRP1	0.00513601	-0.397593			232684_at	LOC253264	0.00370362	-0.443237			1561718_at	---	0.00278217	0.45526			1553417_at	C11orf44	0.00194798	-0.505567			237403_at	GFI1B	0.00394438	0.52718			L2HGDH		ABHD5		PAWR		TRPM6		LOC728613
	218233_s_at	PRICKLE4 /// TOMM6	0.00515078	0.397472			204946_s_at	TOP3A	0.00372855	-0.44295			239718_at	---	0.00281497	0.454776			225840_at	TEF	0.00195252	0.50547			202270_at	GBP1	0.00395019	-0.527108			SRPK2		TGFB1		CBFB		PPIL2		FGF11
	207965_at	NEUROG3	0.00516375	0.397366			244076_at	KIAA2022	0.0037429	-0.442785			216419_at	CROCC	0.00282538	0.454623			204245_s_at	RPP14	0.0019799	0.504891			203305_at	F13A1	0.00399642	0.526541			SESN2		LCAT		BMP1		MRPL52		ARMCX6
	1556160_a_at	---	0.00517308	-0.39729			1552939_at	ANGPT1	0.00374328	-0.442781			221994_at	PDLIM5	0.00284488	0.454338			220747_at	HSPC072	0.00200019	-0.504466			235518_at	SLC8A1	0.00405	-0.52589			PRRX1		LOC100507006		AAGAB		PPIEL		MYLK3
	242252_at	---	0.00518805	-0.397169			1568908_at	---	0.00376657	-0.442515			215862_at	---	0.00285702	0.454162			221657_s_at	ASB6	0.00200225	0.504423			218833_at	ZAK	0.00408673	-0.525448			BARHL1		CIAPIN1		C11orf63		HDAC3		C15orf41
	221255_s_at	TMEM93	0.00520179	0.397058			1558251_a_at	ZNF587	0.00377021	-0.442474			239453_at	---	0.00285833	0.454143			222903_s_at	CPEB1	0.00200623	-0.50434			215131_at	IQCK	0.00409263	0.525377			ACTN4		TRPV6		SPG21		HHLA1		LMNB1
	1569756_at	---	0.00522361	-0.396881			220775_s_at	UEVLD	0.00384444	-0.441637			1563886_at	---	0.00289957	0.453549			234680_at	KRTAP17-1	0.00200843	-0.504295			31874_at	GAS2L1	0.00414618	0.52474			IFT81		LOC100506090		ODZ3		ADAMTSL1		COL28A1
	215679_at	---	0.00528061	-0.396424			233817_at	---	0.00386264	-0.441433			1569004_at	---	0.00290106	0.453528			218742_at	NARFL	0.00201518	0.504155			218687_s_at	MUC13	0.00415051	0.524689			LOC648556		SH2D6		TAF15		COL13A1		C15orf42
	37996_s_at	DMPK	0.00529969	-0.396271			226526_s_at	CKAP4	0.00386569	0.4414			242029_at	FNDC3B	0.00290251	0.453507			217182_at	MUC5AC	0.00204714	-0.503497			203666_at	CXCL12	0.00415522	-0.524633			KDM5B		SERPINB7		N6AMT1		G6PC3		CUL1
	204882_at	ARHGAP25	0.00540956	-0.395404			207934_at	RFPL1	0.00387121	-0.441338			232862_at	ABHD5	0.00290259	0.453506			1559598_at	---	0.00205166	0.503405			219252_s_at	GEMIN8	0.00424534	-0.523578			STX6		EPB41L4A		NLN		RTKN		MAPK13
	230357_at	---	0.00541302	0.395377			218509_at	LPPR2	0.00389734	-0.441049			224231_at	PRO0471	0.0029045	-0.453479			1567376_at	DNAH1	0.00205244	-0.503389			239132_at	NOS1	0.00426517	0.523349			TNIP3		BOD1L		ZNF721		PSG1		MEIS1
	231195_at	KLRG2	0.00542202	0.395307			1553006_at	GPR112	0.00389796	-0.441042			1555935_s_at	HUNK	0.00290651	0.45345			1561990_at	LOC157931	0.00205318	-0.503374			209641_s_at	ABCC3	0.00427318	0.523256			GLDN		GGA3		CCDC47		FAM100A		GPR44
	1569891_at	ATP5A1	0.00542912	0.395251			205645_at	REPS2	0.00390596	-0.440953			208137_x_at	ZNF611	0.00290785	0.453431			216197_at	ATF7IP	0.00209602	0.502509			1556153_s_at	---	0.00428944	-0.523069			BTRC		STAP2		PCDHGA8		FAM82A1		DKK1
	241770_x_at	---	0.00558996	-0.394013			213484_at	---	0.00391934	0.440806			238723_at	ATXN3	0.00297332	0.452505			214383_x_at	KLHDC3	0.00209655	0.502498			221734_at	PRRC1	0.00429523	0.523002			CHCHD3		IMPDH1		SCGB3A1		LOC100507880		SH3BP5
	217680_x_at	RPL10	0.00567974	0.393335			202711_at	EFNB1	0.00393291	-0.440657			206630_at	TYR	0.00298153	-0.452391			220353_at	FAM86C	0.00210222	0.502385			223501_at	TNFSF13B	0.00431954	-0.522724			KIAA0556		LOC402778		LONP2		LOC283392		BAIAP2
	229452_at	TMEM88	0.00571862	-0.393044			232444_at	C6orf204	0.0039559	-0.440406			1559495_at	---	0.00298591	0.452329			243131_x_at	---	0.00210487	-0.502332			1560895_at	LOC645188	0.00437415	-0.522103			GTF2A2		C8orf48		LOC440993		GLYR1		OAS2
	214950_at	---	0.00572862	-0.39297			243542_at	PREPL	0.00396066	-0.440354			1570210_x_at	PPP6R2	0.00306401	0.451252			203245_s_at	NCRNA00094	0.00212069	0.502018			207389_at	GP1BA	0.00438564	0.521973			OBP2B		IPO7		PHKB		C12orf51		LIPH
	221147_x_at	WWOX	0.00573354	0.392933			209858_x_at	MPPE1	0.00398203	-0.440122			241223_x_at	---	0.00308051	0.451028			220783_at	MMP27	0.00212661	-0.501901			208347_at	---	0.00440603	-0.521743			ANTXR1		DTX2		MAP2K7		OR7C2		RRAGB
	220772_at	BPESC1	0.00576334	-0.392712			210740_s_at	ITPK1	0.00400138	-0.439912			229198_at	USP35	0.00319036	-0.44956			219052_at	HPS6	0.00214559	0.501527			239656_at	LOC723809	0.00441361	0.521658			C11orf73		LOC643749		ADAM3A		ZNF362		GK5
	208610_s_at	SRRM2	0.00585908	-0.392008			224771_at	NAV1	0.00400524	-0.439871			240670_at	---	0.00320409	0.44938			208784_s_at	KLHDC3	0.0021498	0.501445			1565814_at	TRIM36	0.00445486	-0.521197			FOSL1		ZMAT3		LIG3		HSCB		FMNL2
	209364_at	BAD	0.0058834	0.391831			216893_s_at	COL4A3	0.00414215	-0.438415			1560346_at	---	0.00320595	0.449355			1555206_at	---	0.00219513	-0.500565			239956_at	---	0.00445597	0.521185			LOC284260		KIAA1755		PADI4		MGC42157		PVT1
	220183_s_at	NUDT6	0.00589858	0.391721			221882_s_at	TMEM8A	0.00416176	-0.43821			208478_s_at	BAX	0.00323838	-0.448932			213804_at	INPP5B	0.0022093	0.500294			221160_s_at	CABP5	0.00445804	0.521162			GIMAP8		RPL39		PTPN2		KRIT1		SBF2
	223682_s_at	EIF1AD	0.00589892	0.391719			207989_at	OPRM1	0.00419327	-0.437882			226736_at	CHURC1	0.00324926	-0.448791			231755_at	IL1F8	0.00222246	-0.500043			232026_at	HERC4	0.00445843	-0.521158			ADO		TMEM35		IQCC		POP7		TMEM33
	230090_at	GDNF	0.00591183	0.391625			238757_at	DBF4B	0.00420575	0.437753			207730_x_at	---	0.00325291	0.448744			244479_at	---	0.00224805	-0.499559			1569205_at	---	0.00446538	-0.52108			JARID2		CCDC109B		ADH1B		ADAM23		NBN
	208408_at	PTN	0.00598255	0.391116			216259_at	---	0.00420816	-0.437728			232266_x_at	CDK13	0.00326347	0.448607			1566776_at	DNAH1	0.00225679	-0.499395			214020_x_at	ITGB5	0.00448299	0.520885			FLJ26850		TBX3		LYRM2		KCTD2		ANKRD33B
	225852_at	ANKRD17	0.00599089	-0.391056			219295_s_at	PCOLCE2	0.00424008	-0.437399			1562946_at	---	0.00327513	0.448457			224627_at	GBA2	0.00226427	0.499255			228152_s_at	DDX60L	0.00450704	-0.520619			C15orf50		CBLC		TUBD1		SMAD4		FAM107A
	1566852_at	TRIM42	0.00599713	0.391011			1558869_at	---	0.00424596	0.437339			238856_s_at	---	0.00328418	-0.448341			210482_x_at	MAP2K5	0.00228004	0.498961			212086_x_at	LMNA	0.00455473	0.520096			TTC5		EDN1		ADAM33		CENPL		FAM160B2
	225214_at	LOC100129034	0.00610574	-0.390241			201868_s_at	TBL1X	0.00429525	-0.436836			234514_at	SRMS	0.00330844	-0.44803			1560213_at	HCP5P10	0.00230315	-0.498533			215240_at	ITGB3	0.00457414	0.519884			RPS20		CNOT4		PTMS		NEO1		FRAS1
	220659_s_at	C7orf43	0.00615369	-0.389904			1552274_at	PXK	0.00433637	-0.43642			204539_s_at	CELSR1	0.00330966	-0.448015			207089_at	NRAP	0.00232474	0.498137			211872_s_at	RGS11	0.0045766	-0.519857			RGS11		TRADD		MACF1		LOC100499489		EEF2K
	241115_at	---	0.00615561	0.389891			232905_at	GTF2H5	0.00435872	-0.436196			237121_at	---	0.00331545	-0.447941			234591_at	---	0.00234142	-0.497833			237186_at	---	0.00462377	0.519346			DLEU2		BHMT2		JAG1		PEX16		PCDHA10
	231289_at	NCOA1	0.00615933	-0.389865			1565617_at	---	0.00438499	0.435933			213026_at	ATG12	0.00332885	0.447771			224710_at	RAB34	0.00235364	0.497611			214329_x_at	TNFSF10	0.00464498	-0.519118			PLK1S1		SLC36A1		LOC100129510		C5orf20		GRIP1
	204883_s_at	HUS1	0.00619589	0.38961			243998_at	KRT222	0.0043923	-0.43586			215852_x_at	C20orf117	0.00336001	0.447377			221102_s_at	TRPM6	0.00235522	-0.497582			1569110_x_at	LOC728613	0.00465446	0.519016			SIRT3		MDM2		SLC35E1		CRYGN		ANKRD55
	243942_at	---	0.00620946	-0.389516			206395_at	DGKG	0.00451136	-0.434689			1553873_at	KLHL34	0.00336287	-0.447341			217407_x_at	PPIL2	0.00236113	0.497476			236555_at	LOC643749	0.00466938	-0.518856			USP48		TMEM119		ACVR2A		RCBTB1		TAP2
	1552669_at	PPP1R3B	0.00621193	0.389499			231684_at	ANGPTL3	0.00454373	-0.434375			221387_at	NPFFR1	0.00338006	0.447126			221997_s_at	MRPL52	0.00238584	0.497032			231803_at	FGF11	0.00467224	-0.518826			LOC728012		MAK16		ZNF136		CD163L1		SPARC
	214856_at	SPTBN1	0.00624026	-0.389303			201887_at	IL13RA1	0.00457483	-0.434075			219392_x_at	PRR11	0.00338461	0.447069			222054_at	PPIEL	0.00239198	0.496923			214749_s_at	ARMCX6	0.0046857	0.518682			TRAK1		ZNF646		FBXL19		C18orf54		TST
	219969_at	TXLNG	0.00624382	0.389278			223380_s_at	LATS2	0.00460646	-0.433772			1570295_at	---	0.00339127	0.446986			216326_s_at	HDAC3	0.0024002	0.496776			336_at	TBXA2R	0.00470219	0.518506			IFT140		GATAD2A		FTCD		ORF1		TXNL4A
	238580_at	---	0.0063328	-0.388667			230649_at	C1orf86	0.00461362	-0.433704			234022_at	---	0.00339615	0.446925			233767_at	HHLA1	0.00240377	-0.496713			1562411_at	MYLK3	0.00476197	0.517874			GLYATL1		TMEM45A		RETNLB		SUSD3		CCL5
	226714_at	SAMD4B	0.0063797	-0.388349			233186_s_at	BANP	0.00462895	-0.433558			215012_at	ZNF451	0.00342164	0.446608			229585_at	ADAMTSL1	0.00243523	-0.496157			232507_at	C15orf41	0.0048241	0.517224			ATP11A		TLE6		NCRNA00265		CENPF		NFKBIZ
	237077_at	---	0.00639366	-0.388254			204208_at	RNGTT	0.00464721	0.433384			1569409_x_at	---	0.00342628	0.446551			208535_x_at	COL13A1	0.00245907	-0.495741			203276_at	LMNB1	0.00483787	-0.517081			KRT74		C8orf74		PYROXD1		UGT1A		PARP9
	204086_at	PRAME	0.00643625	0.387967			1554261_at	KLHL29	0.00467669	0.433106			1563601_at	---	0.00342892	-0.446518			237532_at	---	0.00246175	-0.495694			242345_at	COL28A1	0.00488052	-0.51664			NOTCH2NL		LOC286083		NCRNA00183		NDUFA2		IPO8
	234794_at	---	0.00652563	0.387369			239135_at	CPPED1	0.00468499	-0.433028			1569091_at	---	0.00343959	0.446387			244005_at	---	0.00248009	-0.495376			230021_at	C15orf42	0.00491886	-0.516246			SLC24A2		OSBPL1A		RNF125		CCM2		CD274
	221385_s_at	FFAR3	0.00654957	0.387211			225308_s_at	TANC1	0.00469531	-0.43293			222373_at	---	0.00345508	0.446196			44654_at	G6PC3	0.0025275	0.494564			238509_at	CUL1	0.0049199	-0.516236			RPL35A		LOC100134317		SPN		DUOXA1		SLC7A11
	224250_s_at	SECISBP2	0.00658994	-0.386944			1562309_s_at	PHF21B	0.00471839	-0.432714			233458_at	POLR3E	0.00346352	0.446093			225151_at	RTKN	0.00254364	-0.49429			210059_s_at	MAPK13	0.0049457	0.515972			DPYSL5		ARL6		ZNF44		LIFR		C4orf29
	220658_s_at	ARNTL2	0.0065978	-0.386892			239650_at	NCKAP5	0.00473961	-0.432516			217534_at	FAM49B	0.00355959	0.44493			208257_x_at	PSG1	0.00255846	-0.494041			204069_at	MEIS1	0.00494887	0.51594			C17orf104		USP19		SOCS6		SLC12A2		ADD1
	208006_at	FOXI1	0.00660125	0.38687			1561437_at	LOC100287035	0.00476578	-0.432273			221363_x_at	GPR25	0.00361247	0.444302			1558975_at	FAM100A	0.00256613	0.493912			206361_at	GPR44	0.00495358	0.515892			ZBTB7A		CD93		PPFIBP1		ZNF793		GNLY
	1567140_at	---	0.00661202	0.386799			238515_at	NUDT16	0.00485366	-0.431464			1564460_at	LOC286442	0.00361483	0.444274			1553232_at	FAM82A1	0.00257621	-0.493743			204602_at	DKK1	0.00495594	0.515868			PDLIM4		ZC3H3		LOC100133445		FAM166A		KIAA0040
	227330_x_at	LOC100132288 /// LOC100233156 /// MAFIP	0.00662459	0.386716			205534_at	PCDH7	0.00485462	-0.431456			230968_at	---	0.00365429	-0.44381			1558906_a_at	LOC100507880	0.00258885	0.493532			201810_s_at	SH3BP5	0.00500551	0.515366			NKAIN4		TSPAN15		RWDD1		DPEP1		CPLX3
	32259_at	EZH1	0.00665671	-0.386506			1552846_s_at	RAB42	0.00485812	-0.431424			211387_x_at	RNGTT	0.00366472	0.443688			1560698_a_at	LOC283392	0.00259801	-0.49338			209502_s_at	BAIAP2	0.00500605	0.515361			KIAA0182		SERPINB3		PGF		PPP2R3B		PMS2P1
	218837_s_at	UBE2D4	0.00668946	0.386293			232393_at	ZNF462	0.00486384	-0.431371			234210_x_at	ACTR2	0.00367593	0.443558			221628_s_at	GLYR1	0.00260093	-0.493332			215059_at	---	0.00501279	0.515293			SLC41A3		ZDHHC9		ARHGEF1		FAM91A2		PBRM1
	243768_at	---	0.00669457	-0.386259			218739_at	ABHD5	0.00490022	-0.431041			215609_at	---	0.00367782	0.443536			224122_at	---	0.00264866	-0.492547			234864_s_at	TRPM6	0.00507249	0.514695			C6orf105		COL4A3BP		PCOLCE		TNKS		FER
	237897_at	LOC100506357	0.00673326	0.386009			242117_at	---	0.00492409	-0.430825			222104_x_at	GTF2H3	0.00368351	0.44347			244378_at	C12orf51	0.00269342	-0.491822			228607_at	OAS2	0.00512409	-0.514183			RLN3		C21orf84		RPS9		HEXA		NCOA7
	1552935_at	ZCCHC5	0.00675163	0.38589			1552568_at	RTP3	0.00495839	0.430517			1557737_s_at	NKTR	0.00368493	0.443453			240224_at	---	0.00271072	-0.491545			241898_at	LIPH	0.00512623	0.514161			ZMIZ2		NDUFS1		RPRD1B		ABCG8		PPP1R15B
	243253_at	---	0.00676338	-0.385814			240627_x_at	---	0.00501407	-0.430021			206215_at	OPCML	0.00369701	0.443313			208507_at	OR7C2	0.00271593	-0.491461			205540_s_at	RRAGB	0.00521967	-0.513245			LOC147670		GDAP1L1		FZD8		SCRT1		C3orf55
	240746_s_at	---	0.00677244	-0.385756			203085_s_at	TGFB1	0.00503605	-0.429826			1553542_at	CCDC125	0.00369742	0.443309			228957_at	ZNF362	0.00273064	-0.491227			1553772_at	GK5	0.00523825	0.513065			MT1F		C2orf55		INSL3		LOC285949		LYPLA2
	201124_at	ITGB5	0.00685355	0.385237			237588_at	---	0.00507429	-0.429489			1569334_at	STRA6	0.00371394	0.443118			223647_x_at	HSCB	0.00277457	0.490534			226184_at	FMNL2	0.00529483	-0.512518			LOC644450		GPR17		C19orf43		WRAP53		OR1E1
	232835_at	---	0.0068825	-0.385053			216390_at	LCAT	0.00507923	-0.429446			1561436_at	---	0.00373745	-0.442848			233066_at	---	0.00277506	-0.490526			216249_at	PVT1	0.0053355	-0.512129			RPS27		MGC13053		FBXW12		LZTS2		PLSCR1
	1562392_at	MRPL23	0.00689456	0.384976			243699_at	LOC100507006	0.00508097	-0.429431			230775_s_at	SPG20	0.00374313	0.442783			1552987_a_at	MGC42157	0.00278947	-0.490301			217375_at	---	0.00535188	0.511973			DYNC1H1		SLC9A3		YY1AP1		ZNF785		TMED4
	242734_x_at	GALT	0.00690452	-0.384913			208424_s_at	CIAPIN1	0.0050924	0.42933			209508_x_at	CFLAR	0.00375544	0.442642			34031_i_at	KRIT1	0.00279064	0.490283			226169_at	SBF2	0.00536836	-0.511816			KIAA0913		DLG4		EIF3C		LOC100288104		CXorf23
	213298_at	NFIC	0.00694859	-0.384635			206827_s_at	TRPV6	0.00510012	-0.429263			1568866_at	---	0.00375659	0.442629			209482_at	POP7	0.0027909	0.490279			225492_at	TMEM33	0.00537389	-0.511763			COQ2		TBL1XR1		C14orf82		ZNHIT2		TNIK
	45653_at	KCTD13	0.00695319	-0.384606			238069_at	LOC100506090	0.00514088	0.428908			232215_x_at	PRR11	0.00375837	0.442609			244463_at	ADAM23	0.00280334	0.490085			202906_s_at	NBN	0.00543908	-0.511148			CELF1		C8orf33		MBD5		ACTR1B		COX3
	215096_s_at	ESD	0.00695515	0.384594			234156_at	---	0.00517175	-0.42864			232991_at	---	0.00375897	0.442602			34858_at	KCTD2	0.0028304	0.489667			215813_s_at	PTGS1	0.00553091	0.510291			CCDC63		MTIF3		C1orf128		ZNRD1		TP53INP1
	1569610_at	IQCH	0.00697197	-0.384488			242543_at	SH2D6	0.0051864	0.428514			244305_at	GGN	0.00376894	-0.442488			236310_at	---	0.00285391	-0.489306			231645_s_at	---	0.00553351	-0.510267			NUDT9P1		RALBP1		SLC40A1		JRK		ANKRD22
	207780_at	CYLC2	0.00700561	-0.384278			206421_s_at	SERPINB7	0.00518828	-0.428498			242628_at	---	0.00377897	-0.442374			1566748_at	---	0.00287561	-0.488975			231963_at	ANKRD33B	0.00555463	0.510072			CELF2		LMAN1		LOC100134822		MTHFR		SFSWAP
	1553857_at	IGSF22	0.00702285	0.38417			220120_s_at	EPB41L4A	0.00519626	0.428429			207855_s_at	CLCC1	0.00379394	-0.442205			1565703_at	SMAD4	0.00289884	0.488624			209074_s_at	FAM107A	0.00563631	-0.509322			LOC150622		C1orf183		ADPRHL1		B3GALT6		MAGED2
	1553190_s_at	PARD3B	0.0070466	0.384022			235009_at	BOD1L	0.00520712	-0.428336			242260_at	MATR3	0.00380559	0.442073			1554271_a_at	CENPL	0.00290202	0.488576			216982_x_at	---	0.00565104	0.509188			SLC12A1		DERL1		LSAMP		MGAT1		STXBP6
	231268_at	LOC645895 /// MYBL1	0.00707197	0.383865			209411_s_at	GGA3	0.0052358	-0.42809			223619_x_at	PECR	0.00380828	0.442043			211182_x_at	RUNX1	0.00290611	-0.488514			222928_s_at	FAM160B2	0.00566223	0.509087			PAPPA		PRKAA2		DIP2A		EPS8L1		MAPRE3
	233884_at	HIVEP3	0.00708826	-0.383764			221610_s_at	STAP2	0.0052557	0.42792			241829_at	FAM124A	0.00381684	-0.441946			204321_at	NEO1	0.00293709	-0.48805			220910_at	FRAS1	0.00570502	0.508699			DNAJB7		CAMK1D		DSN1		MIB2		SOAT1
	232805_at	---	0.00715034	0.383382			231116_at	---	0.00526398	0.42785			240905_at	---	0.00385457	0.441523			228207_at	LOC100499489	0.00295991	-0.487711			225545_at	EEF2K	0.00571159	0.50864			SENP5		AJAP1		MFSD11		PRSS12		MMP24
	218101_s_at	NDUFC2	0.00715425	0.383358			204169_at	IMPDH1	0.00530329	-0.427516			236136_at	---	0.00387633	-0.441281			49878_at	PEX16	0.00297883	0.487432			211867_s_at	PCDHA10	0.00573406	-0.508438			CSRNP3		COQ7		GNB1		EMP2		NCKIPSD
	37652_at	CABIN1	0.00717763	-0.383215			227863_at	LOC402778	0.00531163	-0.427446			1561567_at	---	0.0038797	0.441244			239529_at	C5orf20	0.00299045	0.487261			216427_at	---	0.00578422	-0.507989			LOC100286909		FLJ43663		CEP135		MAN1B1		ST7
	210666_at	IDS	0.00725607	-0.382737			215185_at	---	0.00534605	-0.427156			208904_s_at	RPS28	0.00399248	-0.440008			1553082_at	CRYGN	0.00299619	-0.487177			235957_at	GRIP1	0.0057934	0.507907			STAT6		CFL1		ZNF639		WFDC9		PCDHB12
	1558046_x_at	LOC389906	0.00728663	0.382552			236634_at	C8orf48	0.00535344	-0.427094			1558426_x_at	ORAI2	0.00402773	0.439629			1554934_at	RCBTB1	0.0030057	-0.487037			220112_at	ANKRD55	0.00582649	0.507613			PRKACA		FLJ35220		TAF5L		C3orf18		LSM14B
	1570001_at	CASP8AP2	0.00729961	-0.382474			200992_at	IPO7	0.00541424	0.426587			223802_s_at	RBBP6	0.00403881	-0.43951			223655_at	CD163L1	0.00301236	-0.48694			225973_at	TAP2	0.0058467	-0.507434			ASF1B		ZNF592		CPNE3		PDGFRA		CASP7
	230937_at	LOC285835	0.0073085	-0.38242			215732_s_at	DTX2	0.00542432	-0.426503			240857_at	DNAH9	0.004052	-0.439369			1553651_at	C18orf54	0.003035	-0.486611			212667_at	SPARC	0.00585703	0.507343			FAM120A		RASGRF2		FLJ38717		ROR2		AFAP1-AS
	216414_at	---	0.00733818	-0.382242			1566482_at	---	0.00542868	-0.426467			1560563_at	---	0.00405264	0.439362			234806_at	ORF1	0.00306158	0.486227			209605_at	TST	0.00587862	0.507153			MYBL1		GPM6B		DUT		ZNF544		PDE4D
	1569354_at	NSUN6	0.00734794	-0.382183			236555_at	LOC643749	0.00544086	0.426367			240032_at	---	0.00408721	-0.438994			241003_at	---	0.003079	-0.485977			202836_s_at	TXNL4A	0.00588941	0.507058			LOC100233156		C9orf27		C5orf34		C11orf92		ACSL3
	220983_s_at	SPRY4	0.00740799	-0.381825			1570391_at	---	0.00544243	-0.426354			240813_at	---	0.00409146	0.438949			243686_at	---	0.00309685	-0.485723			1405_i_at	CCL5	0.00590325	0.506936			NLRP1		PEX5L		C1QTNF7		DNAJC4		STAG3L4
	239695_at	JAK1	0.00744218	-0.381622			243097_x_at	---	0.00545445	-0.426254			1558486_at	ZNF493	0.00412336	-0.438612			243956_at	SUSD3	0.00311013	-0.485534			231282_at	---	0.00591752	-0.506811			TOMM6		OGT		C2orf81		ZNF165		FHL1
	228434_at	BTNL9	0.00744378	-0.381612			225725_at	ZMAT3	0.00545652	0.426237			232169_x_at	NDUFS8	0.00413946	0.438443			209172_s_at	CENPF	0.00314062	-0.485103			223218_s_at	NFKBIZ	0.00592135	-0.506778			MAFIP		RPS7		LRRC37A3		C8orf41		NLRP2
	1558327_at	ZDHHC18	0.00753421	-0.381079			244319_at	---	0.00546743	0.426147			216813_at	---	0.00417282	0.438095			232655_at	UGT1A	0.00315475	-0.484905			223220_s_at	PARP9	0.00593568	-0.506653					CYB5RL		DBT		LOC100270680		DSG3
	224459_at	L2HGDH	0.00754165	0.381035			1570298_at	---	0.00547529	-0.426083			240781_x_at	DCUN1D1	0.00424195	-0.43738			222971_at	NDUFA2	0.00316422	-0.484772			216707_at	---	0.00593618	-0.506648					PARD3		HSPB6		FTSJ1		MT4
	203181_x_at	SRPK2	0.00759497	-0.380724			1561394_s_at	KIAA1755	0.00548005	0.426044			243037_at	---	0.00427029	0.43709			223164_at	CCM2	0.00317843	0.484574			243765_at	---	0.00598549	0.50622					FLJ11292		SUOX		SPIRE2		KIAA1549
	223196_s_at	SESN2	0.00759645	-0.380715			208695_s_at	RPL39	0.00548529	0.426001			215837_x_at	---	0.00427882	-0.437003			1555404_a_at	DUOXA1	0.00318112	-0.484537			205701_at	IPO8	0.00603204	0.505818					C1orf126		RAB11FIP1		DHRS11		SBF1
	205991_s_at	PRRX1	0.0076137	0.380615			219685_at	TMEM35	0.00549691	-0.425905			212225_at	EIF1	0.00431081	-0.436678			229185_at	LIFR	0.00318396	-0.484497			1562157_at	---	0.00603256	-0.505813					TMEM14C		POLR2J4		BYSL		APOL6
	224092_at	BARHL1	0.00763216	-0.380508			218802_at	CCDC109B	0.0055121	0.425781			220712_at	C8orf60	0.00431098	0.436677			243944_at	---	0.00318784	-0.484443			227458_at	CD274	0.00603915	-0.505757					LOC100507168		ZNF197		NTRK3		MARCKS
	200601_at	ACTN4	0.00765905	-0.380352			242453_at	---	0.00556228	-0.425373			222136_x_at	ZNF43	0.00431927	-0.436593			204404_at	SLC12A2	0.00321772	-0.48403			241301_at	---	0.00605582	0.505613					GRM8		TSR1		FAIM2		NFATC2
	239379_at	---	0.0077161	-0.380023			219682_s_at	TBX3	0.00559883	-0.425077			237197_at	---	0.0043471	0.436312			244180_at	ZNF793	0.00325711	-0.48349			207528_s_at	SLC7A11	0.00609468	-0.505281					ACP1		CSMD1		MALAT1		MTUS2
	223736_at	IFT81	0.00773554	0.379912			220638_s_at	CBLC	0.00566512	-0.424545			214064_at	TF	0.00438219	-0.435961			240824_at	---	0.00326344	0.483404			236240_at	C4orf29	0.00611295	-0.505125					PRO2012		TTTY10		TMEM99		SPNS3
	215457_at	---	0.00778131	-0.37965			218995_s_at	EDN1	0.00567461	0.424469			243127_x_at	DNASE1	0.00438359	0.435947			1562778_at	FAM166A	0.00327341	-0.483269			214726_x_at	ADD1	0.00615828	0.504741					POT1		FBXL12		CAD		RGAG1
	232696_at	LOC648556	0.00778801	-0.379612			210204_s_at	CNOT4	0.00569421	-0.424313			232855_at	---	0.00439382	0.435845			205983_at	DPEP1	0.00329718	-0.482947			37145_at	GNLY	0.00616599	0.504676					MTHFD2L		EPC2		NR1D1		APOBEC3A
	211202_s_at	KDM5B	0.00779948	-0.379546			213443_at	TRADD	0.00572824	0.424044			229515_at	PAWR	0.00444362	0.435352			1566630_at	PPP2R3B	0.00330278	-0.482872			201924_at	AFF1	0.0061676	-0.504662					FAM40B		LOC100133461		CPSF4		TFEC
	214441_at	STX6	0.00780029	0.379542			230309_at	BHMT2	0.0057329	-0.424007			206788_s_at	CBFB	0.00445468	0.435243			1564204_at	FAM91A2	0.00332914	0.482518			203144_s_at	KIAA0040	0.00616856	-0.504654					FN3KRP		KLHDC10		ITPKB		LTBP1
	220655_at	TNIP3	0.00780349	-0.379524			228692_at	PREX2	0.00574472	-0.423914			232749_at	---	0.00445777	-0.435213			240045_at	---	0.00334756	-0.482272			219775_s_at	CPLX3 /// LMAN1L	0.00618248	0.504536					FITM2		NAP1L4		FOXP2		GPR83
	226364_at	HIP1	0.00781142	-0.379479			213119_at	SLC36A1	0.00575329	-0.423846			217446_x_at	---	0.00446085	0.435183			217121_at	TNKS	0.00336462	-0.482046			1554261_at	KLHL29	0.00622393	-0.504188					CMYA5		PRKACA		GPR45		GK
	1561530_at	---	0.0078238	0.379408			237891_at	MDM2	0.0058407	-0.423162			1569999_at	---	0.00447377	0.435056			201765_s_at	HEXA	0.00337169	0.481952			217485_x_at	PMS2P1	0.00626329	0.503859					LOC728543		GPNMB		C19orf76		PDGFA
	230360_at	GLDN	0.00783719	0.379332			227300_at	TMEM119	0.00585603	-0.423043			214486_x_at	CFLAR	0.00447593	0.435035			231751_at	ABCG8	0.00340381	-0.481529			201904_s_at	CTDSPL	0.00628019	0.503718					C4orf33		RALGPS2		OBP2A		EFNB2
	204901_at	BTRC	0.00792325	0.378847			1563881_at	---	0.00588208	-0.422841			1569002_x_at	BMP1	0.00448983	-0.434899			221026_s_at	SCRT1	0.00342934	-0.481195			224152_s_at	PBRM1	0.00631101	-0.503462					FUT8		SEMA6B		KLHL22		TNNC1
	217972_at	CHCHD3	0.00794141	0.378745			1561026_a_at	---	0.00589288	-0.422758			243284_at	AAGAB	0.00456007	-0.434217			1563781_at	LOC285949	0.00348461	0.48048			206412_at	FER	0.00636053	-0.503054					CD28		SNRK		B4GALT7		LOC729021
	213185_at	KIAA0556	0.00799984	-0.378419			1555727_at	---	0.00592944	-0.422477			239333_x_at	---	0.00457419	0.434081			44563_at	WRAP53	0.00349272	0.480376			243807_at	NCOA7	0.00640546	0.502685					H2AFY		ZNF131		CYHR1		HIPK3
	202678_at	GTF2A2	0.00803382	0.37823			211686_s_at	MAK16	0.00594458	0.422361			1557244_a_at	---	0.00460855	-0.433752			232129_s_at	LZTS2	0.00350408	0.48023			210094_s_at	PARD3	0.00644097	0.502395					ASNS		PLEKHB1		AGXT2L2		FLJ39632
	234722_x_at	OBP2B	0.00804802	0.378151			204876_at	ZNF646	0.00594616	-0.422349			1555787_at	C11orf63	0.00468287	0.433048			242272_at	ZNF785	0.00350541	0.480213			224692_at	PPP1R15B	0.00644648	-0.50235					KIAA0087		NUMBL		TAC4		C19orf56
	234430_at	ANTXR1	0.00805261	-0.378126			234294_x_at	GATAD2A	0.00596417	-0.422211			215383_x_at	SPG21	0.00471311	0.432764			240378_at	---	0.00353133	-0.479883			205128_x_at	PTGS1	0.00647073	0.502153					TLE3		CASP2		P2RY11		GOLGA6L4
	230326_s_at	C11orf73	0.00806051	0.378082			1560424_at	---	0.00598549	-0.422049			1559661_at	ODZ3	0.00474199	-0.432494			242725_at	---	0.00354562	0.479701			205495_s_at	GNLY	0.00647106	0.502151					IQCF5		SLC5A7		RPS6KA4		SLC34A1
	204420_at	FOSL1	0.00806722	-0.378045			240101_at	---	0.00599946	-0.421942			202840_at	TAF15	0.00476161	-0.432311			1566569_at	---	0.00355842	-0.47954			1558552_s_at	C3orf55	0.00650763	0.501855					ANAPC4		AHI1		SNX17		ACSL4
	1561587_at	LOC284260	0.00807573	0.377998			219410_at	TMEM45A	0.00602957	-0.421714			220311_at	N6AMT1	0.00481917	-0.43178			239473_x_at	LOC100288104	0.00356124	0.479504			236303_at	---	0.00652319	0.501729					CRTAM		METTL7A		BCAP29		SAMD9L
	236912_at	---	0.00808044	0.377972			222219_s_at	TLE6	0.00608514	0.421296			234762_x_at	NLN	0.00486018	0.431405			1563173_at	---	0.00357715	0.479304			236905_at	---	0.00659366	-0.501164					C6orf129		ZNF490		RHOF		LOC643837
	240646_at	GIMAP8	0.00808582	0.377942			1569245_at	C8orf74	0.00610833	0.421122			215978_x_at	ZNF721	0.00489465	0.431091			1561135_at	---	0.0035945	-0.479086			241036_at	---	0.00661436	0.500999					MLLT1		MTTP		RABL2A		C19orf47
	240511_at	---	0.00810598	0.377831			1561257_at	LOC286083	0.00611574	0.421067			217814_at	CCDC47	0.00491527	-0.430905			240505_at	---	0.00360218	-0.47899			202292_x_at	LYPLA2	0.00662939	0.50088					GPR18		FGD2		GPR176		GNB4
	230119_at	---	0.00812409	-0.377731			209485_s_at	OSBPL1A	0.00616971	-0.420665			210368_at	PCDHGA8	0.00493941	0.430688			219050_s_at	ZNHIT2	0.00360321	0.478977			208587_s_at	OR1E1 /// OR1E2	0.00671511	0.500202					LIMS3		CHD2		BCL2L2		KCNB1
	212502_at	ADO	0.00812527	0.377725			230552_at	LOC100134317 /// LOC284412	0.00618644	0.420541			1562283_at	---	0.00494223	0.430662			202135_s_at	ACTR1B	0.0036385	0.478539			202430_s_at	PLSCR1	0.00674661	-0.499955					DSCAM		STK24		ELF2		ALOX15
	203297_s_at	JARID2	0.008172	-0.377469			235320_at	ARL6 /// LOC100506362	0.00621281	0.420346			1562849_at	---	0.00494297	0.430655			223639_s_at	ZNRD1	0.00363945	0.478527			1561829_at	---	0.0067798	-0.499696					TMED10		ANXA1		FADD		RHOT1
	237298_at	FLJ26850	0.00817282	0.377464			242340_at	---	0.00622104	-0.420286			230378_at	SCGB3A1	0.00498475	-0.430282			37872_at	JRK	0.00364968	0.4784			1558053_s_at	TMED4	0.00679826	0.499552					PGC		ZC3H7B		TMEM39B		C16orf5
	1552975_x_at	---	0.00818066	-0.377421			214674_at	USP19	0.00625907	-0.420007			228297_at	---	0.00498742	-0.430258			217070_at	MTHFR	0.00365077	-0.478387			232087_at	CXorf23	0.00692683	-0.49856					HINT1		ARFGEF2		RPS6KB2		NTN5
	1554716_s_at	C15orf50	0.00818944	0.377373			202877_s_at	CD93	0.0062637	-0.419973			223099_s_at	LONP2	0.0049934	0.430204			225733_at	B3GALT6	0.0036594	0.478281			239288_at	TNIK	0.00693807	0.498474					FMNL1		LOC283682		EVI5		WT1
	243007_at	TTC5	0.00821055	0.377258			213445_at	ZC3H3	0.00629505	-0.419744			1557293_at	LOC440993	0.00499752	0.430168			201126_s_at	MGAT1	0.00366402	0.478224			37965_at	PARVB	0.00694914	0.498389					EPHA7		PRKCA		RIT1		GRAP2
	235803_at	---	0.00821299	-0.377245			230825_at	---	0.00631003	-0.419635			1562161_at	---	0.00501612	0.430002			1555929_s_at	---	0.00366881	-0.478165			238199_x_at	COX3	0.0069952	0.498039					PTGFR		SLC30A4		LOC100128292		LRRC8B
	214003_x_at	RPS20	0.00826195	0.376979			218693_at	TSPAN15	0.00632477	-0.419528			1562033_at	---	0.00504297	0.429765			239451_at	---	0.00368703	0.477941			235602_at	TP53INP1	0.00701642	-0.497878					FRK		SLC10A1		RXFP2		L1CAM
	1554643_at	RGS11	0.00831379	-0.376699			234548_at	---	0.00633556	-0.419449			202739_s_at	PHKB	0.00505632	0.429647			218779_x_at	EPS8L1	0.0037166	-0.477581			1557286_at	---	0.0070863	0.497351					RPL35A		GPBP1L1		C12orf52		PF4
	1564443_at	DLEU2	0.00833793	-0.37657			209719_x_at	SERPINB3	0.00633666	-0.419442			216206_x_at	MAP2K7	0.00507982	0.429441			226644_at	MIB2	0.00371709	0.477575			238439_at	ANKRD22	0.00711046	-0.497169					TFE3		NOMO1		C17orf70		PBX1
	233241_at	PLK1S1	0.00835104	-0.376499			235015_at	ZDHHC9	0.00634357	0.419391			216276_s_at	ADAM3A	0.00508196	-0.429422			213802_at	PRSS12	0.003719	-0.477551			232120_at	---	0.00711203	-0.497158					NTNG1		SLITRK6		DOHH		NLGN4X
	203249_at	EZH1	0.00836732	-0.376412			223466_x_at	COL4A3BP	0.00634415	-0.419387			207348_s_at	LIG3	0.00508752	-0.429373			204975_at	EMP2	0.00372108	-0.477526			202773_s_at	SFSWAP	0.00711649	0.497124					WDR17		NFIA		TACO1		THSD7A
	49327_at	SIRT3	0.00838734	-0.376305			239968_at	C21orf84	0.00636867	0.41921			211412_at	PADI4	0.00510497	0.42922			1563333_at	---	0.00373177	-0.477397			1564107_at	---	0.00715643	0.496826					CXCL6		KLHL18		PAFAH2		GATA2
	220078_at	USP48	0.00845248	-0.375958			236356_at	NDUFS1	0.00641094	-0.418906			241623_at	PTPN2	0.00516032	-0.428739			218636_s_at	MAN1B1	0.00374956	0.477181			216728_at	---	0.00719629	0.49653					C9orf40		FGF12		IFT27		TUBB1
	231129_at	LOC728012	0.0084673	0.375879			233244_at	---	0.00641879	-0.41885			206650_at	IQCC	0.00516753	0.428677			1552415_a_at	WFDC9	0.00375269	-0.477144			244874_at	---	0.00722457	-0.496321					ATPIF1		ELOVL2		CCDC66		FAM87A
	213154_s_at	BICD2	0.00850341	-0.375688			219668_at	GDAP1L1	0.00650515	-0.418235			1560827_at	---	0.00517072	0.428649			231593_at	---	0.00376235	-0.477027			213627_at	MAGED2	0.00724082	0.496201					RGS5		AKAP9		DIS3		TMPO
	201283_s_at	TRAK1	0.00858314	-0.375269			228067_at	C2orf55	0.00653779	-0.418004			243544_at	ADH1B	0.00519704	0.428422			219114_at	C3orf18	0.00376598	0.476984			216261_at	ITGB3	0.0072748	0.495951					STXBP5L		ITCH		C17orf65		APOL2
	239192_at	PARD3B	0.0086133	0.375111			206190_at	GPR17	0.00654962	-0.417921			1563706_at	---	0.00520421	0.428361			1554828_at	PDGFRA	0.00379449	-0.476642			220994_s_at	STXBP6	0.00734555	-0.495433					MGC2889		LOC100131860		C2orf40		TWF1
	232844_at	IFT140	0.00861745	-0.375089			211775_x_at	MGC13053	0.00656623	-0.417804			227797_x_at	LYRM2	0.00520571	-0.428348			231000_at	ROR2	0.00380813	-0.47648			214270_s_at	MAPRE3	0.00741188	-0.494951					RSPRY1		C9orf62		PATL1		NME4
	227794_at	GLYATL1	0.00864137	-0.374965			207212_at	SLC9A3	0.00659707	0.417588			221326_s_at	TUBD1	0.00520595	-0.428346			244466_at	ZNF544	0.0038186	-0.476355			241293_x_at	---	0.00743011	0.49482					LOC100132891		COX15		MAP3K13		ZCWPW1
	241604_at	ATP11A	0.00865016	0.374919			204592_at	DLG4	0.00661642	-0.417453			233868_x_at	ADAM33	0.0052274	0.428162			238701_x_at	C11orf92	0.0038211	0.476326			221561_at	SOAT1	0.00745467	-0.494643					MCL1		TSHB		LOC257152		VAPA
	1553539_at	KRT74	0.00865323	-0.374903			1557533_at	---	0.00662017	-0.417426			218044_x_at	PTMS	0.00531935	-0.427381			228622_s_at	DNAJC4	0.00382995	0.476221			221953_s_at	MMP24	0.00746427	0.494574					LOC401134		TCP11		C16orf58		SMARCD1
	214722_at	NOTCH2NL	0.00871591	-0.374578			233633_at	TBL1XR1	0.00663121	-0.417349			210920_x_at	---	0.00539931	0.426711			1562621_at	---	0.00383452	-0.476167			218697_at	NCKIPSD	0.00746684	0.494555					FBXO3		PTPN18		USP33		SUMO3
	220867_s_at	SLC24A2	0.00877218	0.374288			222551_s_at	C8orf33	0.00663671	0.417311			1553407_at	MACF1	0.00542122	0.426529			206683_at	ZNF165	0.00384446	0.476049			207871_s_at	ST7	0.00749414	0.494359					PRUNE2		EIF4A1		AMN		CABIN1
	225190_x_at	RPL35A	0.00882364	0.374024			223357_s_at	MTIF3	0.0066447	-0.417255			243514_at	---	0.00545078	0.426285			202993_at	ILVBL	0.00385301	0.475948			221408_x_at	PCDHB12	0.00750266	0.494298					KIAA0100		NANOS1		LOC286272		SLC15A2
	222797_at	DPYSL5	0.00885046	0.373887			208421_at	---	0.00664512	0.417253			237193_s_at	---	0.00546117	-0.426199			219124_at	C8orf41	0.00385314	0.475947			244488_at	LSM14B	0.00752117	-0.494166					LOC283079		ATP4B		HEBP1		LOC401321
	1557206_at	C17orf104	0.00888722	-0.373699			226957_x_at	RALBP1	0.0066476	-0.417235			237749_at	---	0.00546544	0.426164			235525_at	---	0.00385431	-0.475933			207181_s_at	CASP7	0.00755608	-0.493917					GIMAP1		ZNF224		MPV17L2		SESTD1
	213299_at	ZBTB7A	0.00889817	0.373644			224629_at	LMAN1	0.00666438	0.417119			231183_s_at	JAG1	0.005539	-0.425562			211181_x_at	RUNX1	0.0038929	-0.47548			242504_at	---	0.0075986	-0.493615					ST7L		UBXN2A		EXOSC5		SYNC
	214175_x_at	PDLIM4	0.00894305	0.373416			241809_at	C1orf183	0.00669347	-0.416917			232788_at	---	0.00554969	-0.425475			232118_at	---	0.00389445	0.475462			223779_at	AFAP1-AS	0.00760682	0.493557					MYCN		MAGEC2		EVI5L		ATL1
	230771_at	NKAIN4	0.00895964	0.373333			229382_at	C1orf183	0.00669773	-0.416888			242181_at	---	0.0055519	-0.425457			1561232_at	LOC100270680	0.00389535	-0.475452			1558957_s_at	---	0.00761826	-0.493476					CABLES2		DCN		GLB1L3		URB1
	212057_at	KIAA0182	0.00896404	-0.37331			222543_at	DERL1	0.00669938	0.416877			1560163_at	LOC100129510	0.00555604	0.425423			243950_at	---	0.00390149	-0.47538			210836_x_at	PDE4D	0.00762475	0.49343					PCDH18		CSGALNACT1		DRG2		CCNA2
	224590_at	XIST	0.00899618	0.373148			240349_at	PRKAA2	0.00670785	-0.416818			1561309_x_at	---	0.00556599	0.425342			205324_s_at	FTSJ1	0.0039028	0.475365			201661_s_at	ACSL3	0.00762514	-0.493428					WDR49		RDH5		C7orf28B		THBS1
	224931_at	SLC41A3	0.00900504	0.373104			220246_at	CAMK1D	0.00671826	-0.416746			220796_x_at	SLC35E1	0.00559996	0.425068			227706_at	SPIRE2	0.00391006	-0.47528			234199_at	---	0.00763346	0.493369					ABCB9		EBF2		FAP		HIF3A
	229070_at	C6orf105	0.00901032	0.373077			243230_at	---	0.00675931	-0.416465			228416_at	ACVR2A	0.00560242	-0.425048			242747_at	---	0.00393212	0.475024			218994_s_at	STAG3L4	0.00763487	0.493359					C1orf192		PAQR5		TTC9C		USP25
	1553403_at	RLN3	0.00902362	0.373011			215789_s_at	AJAP1	0.00676363	-0.416435			206240_s_at	ZNF136	0.00564763	0.424685			218756_s_at	DHRS11	0.00393263	0.475019			210298_x_at	FHL1	0.00766288	0.493162					CTBS		SYNE1		L1TD1		C18orf1
	221525_at	ZMIZ2	0.00902994	-0.372979			210820_x_at	COQ7	0.00677646	0.416347			1566243_at	---	0.00567286	0.424483			203612_at	BYSL	0.00393692	0.474969			221690_s_at	NLRP2	0.00774919	0.492558					SCYL1		TROVE2		ABHD12		RANBP2
	1557430_at	LOC147670	0.00903889	0.372934			238344_at	---	0.00678746	-0.416272			228277_at	FBXL19	0.00569109	0.424338			1559843_s_at	---	0.00395645	0.474744			235075_at	DSG3	0.00775759	0.492499					ZNF837		COL20A1		IL6ST		LOC728819
	213629_x_at	MT1F	0.00909294	0.372664			238986_at	FLJ43663	0.0068075	-0.416135			233741_at	FTCD	0.00572258	0.424088			236669_at	---	0.00395799	-0.474726			217395_at	MT4	0.00776725	-0.492432					LOC729420		GPT		MAST2		TSPAN33
	222347_at	LOC644450	0.00910242	0.372617			235920_at	---	0.00682343	0.416027			1557751_at	---	0.00573569	0.423985			228849_at	NTRK3	0.00396543	-0.47464			232921_at	KIAA1549	0.00777169	0.492401					TMEM41B		SBNO1		UBE2G2		C1orf186
	236621_at	RPS27	0.00914136	-0.372423			240549_at	---	0.00683174	-0.415971			223969_s_at	RETNLB	0.00573967	0.423953			203618_at	FAIM2	0.00397869	-0.474488			1558821_s_at	---	0.00781333	0.492113					SKAP2		SMARCA1		KIAA1644		SGSM1
	229115_at	DYNC1H1	0.0091833	-0.372215			239095_at	---	0.00683701	-0.415935			1561902_at	---	0.00575582	-0.423826			224568_x_at	MALAT1	0.00398244	-0.474445			213383_at	SBF1	0.00784556	0.49189					SUGT1P3		FAM98B		RNFT2		RDX
	240521_at	---	0.00920737	-0.372097			200021_at	CFL1	0.00685331	-0.415824			1560443_at	---	0.00577149	0.423703			226565_at	TMEM99	0.00399825	0.474264			1560946_at	---	0.00789473	-0.491552					SEC63		FLJ11292		FABP3		POLDIP3
	1557029_at	---	0.00923116	0.371979			235626_at	CAMK1D	0.00689058	-0.415573			1558425_x_at	NCRNA00265	0.00580183	-0.423465			1564084_at	CAD	0.00400815	-0.474152			219716_at	APOL6	0.00791056	-0.491444					METTL12		FBXO9		FBXW10		CREG1
	212359_s_at	KIAA0913	0.00925278	-0.371873			229939_at	FLJ35220	0.00689933	0.415514			231173_at	PYROXD1	0.00581914	-0.42333			217476_at	NR1D1 /// THRA	0.00400842	-0.474149			213002_at	MARCKS	0.0079456	-0.491204					GLO1		PART1		SPINLW1		EML3
	242990_at	---	0.0092706	-0.371786			213389_at	ZNF592	0.00690493	-0.415476			1554448_at	NCRNA00183	0.00583905	0.423175			206688_s_at	CPSF4	0.00401463	0.474078			231801_at	NFATC2	0.00802187	-0.490686					GLB1L3		GJA3		GLI3		C16orf7
	213379_at	COQ2	0.00934878	0.371404			243949_at	---	0.00691612	-0.415401			207735_at	RNF125	0.0058479	0.423106			232499_at	ITPKB	0.00402396	0.473972			1554755_a_at	MTUS2	0.00803583	-0.490592					GAGE1		C9orf130		FLJ34208		ZNF192
	209489_at	CELF1	0.00941411	-0.371087			228109_at	RASGRF2	0.00691942	0.415379			1561534_at	---	0.00585369	0.423061			1556338_at	---	0.00403024	0.473901			235900_at	SPNS3	0.00806712	0.490381					C16orf48		AP2A1		DNAH17		KRTAP9-8
	244833_at	CCDC63	0.00947139	0.370811			210904_s_at	IL13RA1	0.00695215	-0.415159			206056_x_at	SPN	0.0058585	0.423024			1562139_a_at	FOXP2	0.00406461	-0.473513			232785_at	RGAG1	0.00807768	0.49031					TFRC		MGC16121		FLJ39653		IGLV3-19
	1552564_at	NUDT9P1	0.00951191	0.370616			209169_at	GPM6B	0.00695318	-0.415152			237983_at	---	0.0058738	0.422906			231958_at	C3orf31	0.00407809	0.473361			210873_x_at	APOBEC3A	0.00814761	-0.489841					LRRC8C		SLC16A6		FAM89B		LOC100290481
	202156_s_at	CELF2	0.00962173	-0.370092			234642_at	---	0.00696787	0.415054			1569849_at	---	0.00591468	0.42259			211175_at	GPR45	0.00407956	-0.473345			236995_x_at	TFEC	0.00816428	-0.48973					GPR77		WNK1		KCNJ3		NCRNA00256B
	239168_at	LOC150622	0.00970091	0.369717			233862_at	---	0.00698596	-0.414934			215359_x_at	ZNF44	0.00597168	0.422154			232154_at	C19orf76	0.00408783	-0.473252			202728_s_at	LTBP1	0.00816791	0.489706					BCL10		ERICH1		C3orf39		LMAN1L
	1554842_at	SLC12A1	0.00971621	-0.369645			1570345_at	C9orf27	0.0069868	-0.414928			214462_at	SOCS6	0.00598261	-0.42207			234841_x_at	OBP2A	0.0041011	-0.473104			237458_at	---	0.00817382	0.489666					ALDH3B2		CASC4		HEATR7B2		OR1E2
	244425_at	---	0.0097187	-0.369634			241833_at	PEX5L	0.00699866	-0.414849			203735_x_at	PPFIBP1	0.00600123	-0.421929			243040_at	---	0.00411693	0.472927			222953_at	GPR83	0.00818677	0.48958					NIF3L1		GATAD2B		GJB4		LOC729218
	224940_s_at	PAPPA	0.00979548	0.369273			224992_s_at	CMIP	0.00700752	-0.41479			216858_x_at	---	0.00603335	0.421686			221838_at	KLHL22	0.00411705	0.472926			228479_at	SOAT1	0.00820631	-0.48945					RFX2		ATG16L1		ZMYM3		PML
	1552675_at	DNAJB7	0.00979939	-0.369255			212307_s_at	OGT	0.00707602	0.414337			232190_x_at	LOC100133445 /// LOC115110	0.00603353	0.421684			222191_s_at	B4GALT7	0.00415506	0.472505			214681_at	GK	0.00820898	-0.489432					RAB5C		PCGF2		DSTYK
	222110_at	SENP5	0.00980191	0.369243			230300_at	---	0.00711956	0.414051			241849_at	---	0.00603841	0.421647			213681_at	CYHR1	0.00419209	0.472098			216867_s_at	PDGFA	0.0082285	0.489303					PDS5A		CDH4		ARPP21
	1558121_at	CSRNP3	0.00980427	-0.369232			1559444_at	---	0.00713913	-0.413923			240214_at	RWDD1	0.00604025	-0.421633			233253_at	---	0.0041989	0.472023			202668_at	EFNB2	0.00824606	0.489187					FAM122C		LOC115110		SRM
	228528_at	LOC100286909	0.00982897	-0.369117			213941_x_at	RPS7	0.00715265	0.413835			215179_x_at	PGF	0.00604435	0.421603			232488_at	AGXT2L2	0.00420856	0.471918			204629_at	PARVB	0.00827291	0.48901					C9orf130		NOMO2		CDS1
	1565706_at	---	0.00984352	-0.369049			235992_s_at	CYB5RL	0.00716891	0.413729			1560445_x_at	ARHGEF1	0.0060456	0.421593			1553094_at	TAC4	0.00421257	-0.471874			209904_at	TNNC1	0.00827328	-0.489007					EMP1		NOMO3		MED22
	201331_s_at	STAT6	0.00986068	-0.36897			221527_s_at	PARD3	0.00721239	-0.413447			234482_at	---	0.00605394	0.42153			217191_x_at	---	0.00421838	-0.471811			231821_x_at	LOC729021 /// LOC729218	0.00832232	-0.488685					OTX2OS1				FASTK
	202801_at	PRKACA	0.00987717	-0.368893			231170_at	---	0.00722114	-0.41339			202465_at	PCOLCE	0.00608918	-0.421265			214546_s_at	P2RY11 /// PPAN-P2RY11	0.00422293	0.471761			213697_at	HIPK3	0.00832897	-0.488641					DIS3				TPR
	218115_at	ASF1B	0.00990141	-0.368781			215187_at	FLJ11292	0.00724609	-0.413229			239543_s_at	---	0.00612222	0.421018			204632_at	RPS6KA4	0.00423465	0.471634			242546_at	FLJ39632	0.00834293	0.48855					ALDH2				TNC
	240446_at	---	0.00996846	-0.368471			238641_at	C1orf126	0.00726225	0.413125			234852_at	---	0.00612474	-0.420999			200991_s_at	SNX17	0.00424386	0.471534			217780_at	C19orf56	0.00837452	0.488343					FAM136A				OR10H3
	200774_at	FAM120A	0.00997544	-0.368439			230260_s_at	---	0.0072631	0.413119			1557981_at	RPS9	0.00612721	0.420981			241646_s_at	BCAP29	0.00424747	-0.471495			233048_at	---	0.00840821	0.488124					CIT				SH3GL2
							200998_s_at	CKAP4	0.00734593	-0.412588			225024_at	RPRD1B	0.00614258	-0.420866			222812_s_at	RHOF	0.00425334	0.471431			211014_s_at	GOLGA6L4 /// PML	0.00840895	-0.488119					GTF2F1				THY1
							223106_at	TMEM14C	0.00739342	0.412286			215587_x_at	---	0.00617964	0.420591			219151_s_at	RABL2A /// RABL2B	0.00427473	0.4712			215492_x_at	PTCRA	0.00841264	0.488095					LOC100128126				DKFZp566F0947
							243112_at	---	0.00739562	0.412272			216587_s_at	FZD8	0.00619274	0.420494			1555630_a_at	RAB34	0.00429274	0.471007			244218_at	---	0.00843315	-0.487962					MAN1A2				PHF1
							228572_at	LOC100507168	0.00740617	-0.412206			1553594_a_at	INSL3	0.00619654	-0.420466			1564248_at	---	0.00430084	0.47092			217530_at	SLC34A1	0.00844395	-0.487892					CYP2C8				R3HCC1
							216256_at	GRM8	0.00740659	-0.412203			230213_at	C19orf43	0.00620114	0.420432			227846_at	GPR176	0.00430515	-0.470874			243587_x_at	---	0.00847733	0.487676					EPOR				PNPLA4
							201630_s_at	ACP1	0.00742094	0.412112			215600_x_at	FBXW12	0.00621308	0.420344			1555140_a_at	BCL2L2	0.0043085	-0.470838			202422_s_at	ACSL4	0.00854793	-0.487221					IQCH				NXPH3
							1553546_at	PRO2012	0.00742916	-0.41206			232516_x_at	YY1AP1	0.00624516	0.420108			210361_s_at	ELF2	0.0043435	-0.470465			226603_at	SAMD9L	0.00854867	-0.487217					BBC3				MARCH9
							229608_at	C1orf183	0.0074305	-0.412052			1560482_at	---	0.00632818	0.419503			202535_at	FADD	0.00434421	0.470457			236624_at	LOC643837	0.0085638	0.48712					CD36				ASAH2B
							204353_s_at	POT1	0.00743342	0.412033			1563621_at	---	0.00635038	0.419342			218770_s_at	TMEM39B	0.00435484	0.470345			43511_s_at	---	0.00857131	0.487072					SC4MOL				LOC100134822
							220346_at	MTHFD2L	0.00746804	-0.411815			236700_at	EIF3C	0.0063609	-0.419266			203777_s_at	RPS6KB2	0.00436834	0.470202			219221_at	ZBTB38	0.00858102	0.48701					SPTBN2				ARNT
							231880_at	FAM40B	0.0074755	-0.411768			231619_at	---	0.00636105	0.419265			1560048_at	---	0.00439924	0.469876			234999_at	C19orf47	0.00860277	0.486871					CAB39L				TMEM37
							1561230_at	---	0.00747651	-0.411762			233106_at	C14orf82	0.00640752	0.418931			208297_s_at	EVI5	0.00444458	-0.469402			225710_at	GNB4	0.00863257	-0.486681					GPC6				CCDC64B
							218210_at	FN3KRP	0.0074866	0.411699			244662_at	MBD5	0.006426	-0.418798			236223_s_at	RIT1	0.00446241	-0.469217			243767_at	---	0.00864428	0.486606					FBXL18				LRRC41
							226805_at	FITM2	0.00748797	0.41169			223123_s_at	C1orf128	0.00643439	-0.418738			1558683_a_at	HMGA2	0.00447233	-0.469114			227059_at	GPC6	0.00865156	0.48656					LRRC27				LOC692247
							233520_s_at	CMYA5	0.00755327	-0.411282			233123_at	SLC40A1	0.00643957	0.418701			239565_at	LOC100128292	0.00447469	-0.469089			231053_at	KCNB1	0.00867612	-0.486404					VPS37D				RBM15
							234133_s_at	LOC728543	0.00756434	0.411213			231886_at	LOC100134822	0.00644384	0.418671			1553326_at	RXFP2	0.00448061	-0.469028			1561738_at	---	0.00867628	-0.486403					MYOM3				SH3TC1
							1552373_s_at	C4orf33	0.00757459	-0.411149			1553163_at	ADPRHL1	0.00644706	0.418648			44065_at	C12orf52	0.00452758	0.468545			1555759_a_at	CCL5	0.00870049	0.48625					MDS2				ATF3
							237214_at	---	0.00757884	-0.411123			229244_at	LSAMP	0.00646626	0.418511			238294_at	---	0.00459504	-0.467858			207328_at	ALOX15	0.00871275	0.486173					CBX2				NBEAL1
							203988_s_at	FUT8	0.00758245	0.411101			215529_x_at	DIP2A	0.006471	0.418477			217637_at	---	0.00461197	-0.467687			222148_s_at	RHOT1	0.00873881	-0.486009					SPHKAP				LIN37
							206545_at	CD28	0.00759901	0.410998			211614_at	---	0.00648047	0.41841			228136_s_at	C17orf70	0.00461273	-0.467679			225665_at	ZAK	0.00882342	-0.485478					SPATA2				CCL8
							214500_at	H2AFY	0.00763722	-0.410762			217653_x_at	---	0.00649689	0.418293			208141_s_at	DOHH	0.00463416	0.467463			218183_at	C16orf5	0.00883856	0.485384					ATF6				LOC415056
							1561445_at	---	0.00764637	-0.410705			219512_at	DSN1	0.0065262	0.418086			1552354_at	C19orf26	0.00463938	-0.467411			1558247_s_at	NTN5	0.00884506	-0.485343					LOC100130219				TMEM92
							205047_s_at	ASNS	0.00765023	0.410682			221192_x_at	MFSD11	0.00652872	0.418068			236942_at	---	0.00463997	-0.467405			216953_s_at	WT1	0.00884871	-0.48532					C19orf6				AGAP3
							207161_at	KIAA0087	0.00765335	-0.410662			200745_s_at	GNB1	0.00653527	0.418022			241214_at	---	0.00464413	-0.467363			208406_s_at	GRAP2	0.00887441	0.48516					RNF19B				OGFOD2
							228340_at	TLE3	0.00767629	-0.410521			207286_at	CEP135	0.00656258	0.41783			221069_s_at	TACO1	0.00466195	0.467185			239692_at	---	0.00888844	0.485073					BCMO1				CDC42EP3
							231525_at	IQCF5	0.00769815	-0.410387			218413_s_at	ZNF639	0.00657769	-0.417723			241458_at	---	0.00468076	-0.466997			215284_at	---	0.00890528	0.484969					OR2A7				MAP3K14
							232524_x_at	ANAPC4	0.00772415	0.410228			213654_at	TAF5L	0.00658699	-0.417658			49329_at	KLHL22	0.00471152	0.466692			212976_at	LRRC8B	0.00895003	-0.484692					OR2A4				DOK2
							206914_at	CRTAM	0.00774356	0.41011			202118_s_at	CPNE3	0.00659548	-0.417599			205233_s_at	PAFAH2	0.00472069	0.466601			204585_s_at	L1CAM	0.0089842	-0.484482					LOC284412				PITPNM1
							225723_at	C6orf129	0.00780067	0.409763			1559964_at	FLJ38717	0.00669547	0.416904			205037_at	IFT27	0.00473072	0.466502			206390_x_at	PF4	0.00898964	0.484448					LOC100506362				ABCA2
							224993_at	MLLT1	0.00781038	-0.409704			208956_x_at	DUT	0.00669784	-0.416887			1561937_x_at	---	0.00473267	-0.466483			212148_at	PBX1	0.00900495	0.484354									RSF1
							210279_at	GPR18	0.00782702	0.409604			229886_at	C5orf34	0.00670284	-0.416853			1560177_at	CCDC66	0.00474831	0.466329			221933_at	NLGN4X	0.00900595	-0.484348									PEMT
							223800_s_at	LIMS3	0.007836	-0.40955			223877_at	C1QTNF7	0.00672665	0.416689			218362_s_at	DIS3	0.00476111	0.466203			214920_at	THSD7A	0.00905314	0.484059									KCNK3
							240218_at	DSCAM	0.00784328	-0.409506			237778_at	---	0.00674655	-0.416552			234260_at	---	0.00476376	0.466177			201125_s_at	ITGB5	0.0091003	0.483771									CMBL
							212352_s_at	TMED10	0.00785734	0.409421			236070_at	C2orf81	0.00677195	-0.416378			239982_at	---	0.00478829	-0.465937			231608_at	---	0.00910075	0.483769									TMC6
							224770_s_at	NAV1	0.00787169	-0.409335			229962_at	LRRC37A3	0.00679823	-0.416198			1565743_at	---	0.00481438	0.465683			209710_at	GATA2	0.00910555	0.48374									SEC24D
							205261_at	PGC	0.00787812	0.409296			205370_x_at	DBT	0.0068035	0.416163			1555981_at	C17orf65	0.00481667	0.465661			243586_at	---	0.00912648	0.483612									TSHZ2
							208826_x_at	HINT1	0.00789162	0.409215			1562398_at	---	0.00681998	0.41605			223623_at	C2orf40	0.00482903	0.465541			238889_at	AGBL5	0.00914528	0.483498									DAPK3
							204789_at	FMNL1	0.00789239	-0.409211			214767_s_at	HSPB6	0.0068373	0.415933			225466_at	PATL1	0.00484474	-0.465389			1568406_at	---	0.00915058	-0.483466									TRIM27
							1554629_at	EPHA7	0.0079325	-0.408971			1553030_a_at	SUOX	0.00684311	0.415893			233508_at	MAP3K13	0.00484869	-0.465351			208601_s_at	TUBB1	0.00916123	0.483402									PKNOX2
							1555097_a_at	PTGFR	0.00793801	-0.408938			231830_x_at	RAB11FIP1	0.00684811	0.41586			215302_at	LOC257152	0.00486217	-0.465221			241831_at	---	0.00917263	0.483333									KRAS
							207178_s_at	FRK	0.00794358	-0.408905			208246_x_at	---	0.00685062	0.415843			222190_s_at	C16orf58	0.0048695	0.46515			240198_at	---	0.00919612	0.483191									RABEP1
							215249_at	RPL35A	0.00797097	-0.408742			1565705_x_at	---	0.0068586	0.415788			217441_at	USP33	0.00487813	-0.465067			1559140_at	FAM87A	0.00921044	0.483105									PRDM9
							206649_s_at	TFE3	0.00799852	-0.408578			222208_s_at	POLR2J4	0.00686561	-0.415741			219367_s_at	---	0.00488707	-0.464981			223960_s_at	C16orf5	0.00922378	0.483024									TARP
							1559543_at	---	0.00803848	0.408342			217679_x_at	---	0.006911	0.415435			244045_at	---	0.00491992	0.464667			205127_at	PTGS1	0.00925225	0.482853									POPDC2
							236088_at	NTNG1	0.00807472	-0.408128			234088_at	---	0.00692273	-0.415356			223587_s_at	AMN	0.00493424	-0.464531			203432_at	TMPO	0.00925283	-0.48285									RNF32
							233147_at	---	0.00808693	0.408057			240046_at	---	0.00693299	-0.415288			232182_at	LOC286272	0.00494672	0.464412			221013_s_at	APOL2	0.00926853	-0.482756									RIC3
							235771_at	---	0.00812541	-0.407831			205855_at	ZNF197	0.00696971	-0.415042			218450_at	HEBP1	0.00495875	0.464298			243033_at	TWF1	0.0092752	-0.482716									TIGD7
							1552430_at	WDR17	0.00814165	-0.407736			218155_x_at	TSR1	0.00698825	0.414918			242226_at	---	0.00496049	-0.464281			212739_s_at	NME4	0.00927893	0.482693									XKR6
							206336_at	CXCL6	0.00816394	-0.407606			241960_at	CSMD1	0.00699379	-0.414882			223473_at	MPV17L2	0.00496788	0.464211			233579_at	---	0.0092935	0.482606									C21orf15
							218904_s_at	C9orf40	0.00817368	0.40755			216932_at	---	0.00701217	-0.414759			218481_at	EXOSC5	0.00499183	0.463985			223992_x_at	ZCWPW1	0.00931109	-0.482501									LARP1B
							223338_s_at	ATPIF1	0.00819117	0.407448			224293_at	TTTY10	0.00702358	-0.414684			226411_at	EVI5L	0.0050099	-0.463815			242780_at	VAPA	0.00932658	0.482409									AVIL
							209071_s_at	RGS5	0.00819806	-0.407408			237256_at	FBXL12	0.00708803	0.414258			1562888_at	GLB1L3	0.00501171	-0.463798			209518_at	SMARCD1	0.00934239	0.482315									LRCH1
							1565107_x_at	---	0.00821624	0.407303			225838_at	EPC2	0.00709019	-0.414244			203268_s_at	DRG2	0.00502094	0.463712			200740_s_at	SUMO3	0.00934784	0.482282									ZFP41
							1568896_at	STXBP5L	0.00822352	-0.407261			1560911_at	LOC100133461	0.00709053	0.414242			1570177_at	---	0.00502393	-0.463684			37652_at	CABIN1	0.00936449	0.482183									SYNE2
							211718_at	MGC2889	0.0082237	-0.407259			211374_x_at	---	0.00709494	0.414213			244839_at	TTN	0.00503133	-0.463614			221861_at	---	0.00937973	0.482093									ZNF324
							233300_at	---	0.00823026	0.407222			235028_at	---	0.00711662	0.414071			215024_at	C7orf28B	0.00510056	0.462971			201059_at	CTTN	0.00938269	0.482075									CD300A
							225773_at	RSPRY1	0.0082322	0.40721			209256_s_at	KLHDC10	0.00713183	-0.413971			209955_s_at	FAP	0.00510502	-0.462929			205317_s_at	SLC15A2	0.00942794	-0.481807									NAA15
							228438_at	LOC100132891	0.00826079	-0.407045			236188_s_at	NAP1L4	0.00714009	-0.413917			214063_s_at	TF	0.00510669	-0.462914			232547_at	SRCIN1	0.00948572	0.481467									POLN
							234492_at	---	0.00826932	-0.406996			216425_at	---	0.00715098	0.413846			1569189_at	TTC9C	0.00513924	0.462614			209535_s_at	---	0.0096197	-0.480684									C12orf44
							200796_s_at	MCL1	0.00828676	-0.406896			1558463_s_at	---	0.00715131	0.413844			219955_at	L1TD1	0.00515784	-0.462443			209746_s_at	COQ7	0.00963188	-0.480613									SLC39A9
							1557823_s_at	LOC401134	0.00830242	-0.406806			241777_x_at	---	0.00716411	0.41376			237644_at	---	0.00519272	-0.462125			232256_s_at	LOC401321	0.00965827	0.480461									CCL17
							229955_at	FBXO3	0.00830726	0.406778			216234_s_at	PRKACA	0.00718674	0.413613			228124_at	ABHD12	0.00519845	0.462073			228088_at	SESTD1	0.00965897	-0.480457									PPM1E
							240710_at	---	0.00831782	-0.406717			234279_at	---	0.00718674	0.413613			204864_s_at	IL6ST	0.00520885	-0.461978			221276_s_at	SYNC	0.00966314	-0.480432									SERPINB1
							230293_at	---	0.00833665	0.40661			240165_at	---	0.00720033	0.413525			1556461_at	---	0.00522012	0.461876			1564819_at	---	0.00966906	-0.480398									MXRA8
							225273_at	WWC3	0.00838361	-0.406342			201141_at	GPNMB	0.00720108	-0.41352			211593_s_at	MAST2	0.00523541	-0.461738			223340_at	ATL1	0.00969495	0.480249									KIAA1609
							212805_at	PRUNE2	0.00843344	-0.406059			220338_at	RALGPS2	0.0072178	0.413412			236224_at	RIT1	0.00523584	-0.461734			235157_at	---	0.0096992	-0.480224									C9orf69
							201728_s_at	KIAA0100	0.00848955	-0.405742			217181_at	---	0.00722067	0.413393			241444_at	---	0.00524051	-0.461692			208395_s_at	URB1	0.00972628	-0.480068									C20orf134
							237185_at	---	0.00849485	-0.405712			220778_x_at	SEMA6B	0.00726301	-0.41312			209042_s_at	UBE2G2	0.00525147	0.461593			213226_at	CCNA2	0.00973666	-0.480008									YTHDC2
							215929_at	LOC283079	0.00850674	-0.405645			207474_at	SNRK	0.00728541	0.412976			52837_at	KIAA1644	0.00526132	-0.461504			201108_s_at	THBS1	0.00974629	0.479953									B4GALT1
							236401_at	GIMAP1	0.00855093	0.405398			1557384_at	ZNF131	0.00732534	0.41272			221908_at	RNFT2	0.00526296	0.461489			232669_at	HIF3A	0.00977294	-0.4798									TMEM129
							233172_at	---	0.00859688	0.405141			229046_s_at	PLEKHB1	0.00736684	-0.412455			200602_at	APP	0.00526521	-0.461469			221435_x_at	HYI	0.00977703	0.479777									TRPM3
							1552739_s_at	ST7L	0.00860131	0.405116			242195_x_at	NUMBL	0.00738827	0.412319			205738_s_at	FABP3	0.00527897	0.461345			223167_s_at	USP25	0.0097778	-0.479772									WDR61
							209757_s_at	MYCN	0.00865495	-0.404819			1556657_at	---	0.00739142	0.412299			223870_at	FBXW10	0.00530889	-0.461077			233138_at	C18orf1	0.00977981	0.479761									ARHGEF38
							1553275_s_at	---	0.00865899	-0.404796			209812_x_at	CASP2	0.00739301	-0.412289			206319_s_at	SPINLW1	0.00532327	-0.460949			201712_s_at	RANBP2	0.00978195	-0.479748									ITSN1
							226004_at	CABLES2	0.00868553	-0.40465			244496_at	---	0.00739929	-0.412249			227376_at	GLI3	0.00536969	-0.460537			241710_at	LOC728819	0.0098446	0.479391									CALD1
							225975_at	PCDH18	0.0087186	-0.404467			215191_at	---	0.00740246	0.412229			1566761_a_at	FLJ34208	0.0053814	-0.460433			225775_at	TSPAN33	0.00986077	0.479299									UGT1A1
							1554298_a_at	WDR49	0.00875806	-0.404251			222967_at	SLC5A7	0.00741566	-0.412146			1553470_at	DNAH17	0.00538666	-0.460387			230381_at	C1orf186	0.00987845	0.479198									ZNF365
							214209_s_at	ABCB9	0.00876315	0.404223			214902_x_at	---	0.00742072	0.412114			1553145_at	FLJ39653	0.00539289	0.460332			229635_at	---	0.0098817	-0.47918									MYBPC1
							231077_at	C1orf192	0.00878705	0.404092			220842_at	AHI1	0.00743273	0.412038			235297_at	CELF1	0.00539357	-0.460326			242921_at	SGSM1	0.009891	-0.479127									LOC284669
							206764_x_at	MPPE1	0.00879672	-0.404039			209703_x_at	METTL7A	0.00743359	0.412032			212484_at	FAM89B	0.00540555	0.460221			244739_at	RDX	0.00990486	-0.479048									MRPL43
							218924_s_at	CTBS	0.00883752	-0.403817			232168_x_at	MACF1	0.00746586	0.411829			1559911_at	---	0.00541082	-0.460174			210583_at	POLDIP3	0.00992069	-0.478959									C1orf174
							223033_s_at	SCYL1	0.00884402	-0.403781			231988_x_at	ZNF490	0.00747894	-0.411747			1559795_at	---	0.0054209	-0.460086			201200_at	CREG1	0.0099356	-0.478874									SLC1A1
							239498_at	---	0.00885655	-0.403713			205675_at	MTTP	0.00750036	0.411612			1563219_at	---	0.00544486	-0.459876			203442_x_at	EML3	0.00993792	0.478861									CCDC61
							1556822_s_at	ZNF837	0.00888769	0.403544			1565754_x_at	FGD2	0.00752255	0.411474			233059_at	KCNJ3	0.00544631	-0.459863			205781_at	C16orf7	0.0099406	-0.478846									CTBP1
							239553_at	LOC729420	0.0089249	-0.403343			1556815_at	---	0.00756823	0.411189			225689_at	C3orf39	0.00544659	0.459861			206579_at	ZNF192	0.00999186	0.478557									DISC1
							212622_at	TMEM41B	0.00893695	0.403278			1557803_at	---	0.00756966	-0.41118			215327_at	---	0.00549371	-0.459451															HN1L
							204362_at	SKAP2	0.00894447	-0.403238			244443_at	CHD2	0.00760004	-0.410992			1569730_at	HEATR7B2	0.00549719	-0.45942															PODXL2
							240409_at	SUGT1P3	0.00896163	0.403146			243678_at	---	0.00760665	0.410951			244020_at	---	0.00550301	0.45937															KLK7
							241587_at	---	0.00897323	-0.403083			208007_at	---	0.00762181	0.410857			229861_at	---	0.00551452	0.45927															HMGA1
							242783_at	---	0.00902786	0.402791			233070_at	ZNF197	0.00766966	-0.410562			216579_at	GJB4	0.00551893	-0.459232															PCM1
							235395_at	SEC63	0.00903316	-0.402762			239128_at	TMEM221	0.00769641	-0.410398			1554172_a_at	ZMYM3	0.00554105	0.459041															ACAN
							239316_at	METTL12	0.00903363	0.40276			1569527_at	---	0.00772625	0.410216			214663_at	DSTYK	0.00554906	0.458973															LOC100132815
							200681_at	GLO1	0.00907346	0.402548			215188_at	STK24	0.00779126	0.40982			220359_s_at	ARPP21	0.00555659	-0.458908															C9orf71
							230540_at	---	0.0090781	-0.402523			233011_at	ANXA1	0.00780242	-0.409752			235530_at	---	0.0056104	0.458448															GHRHR
							1569886_a_at	GLB1L3	0.0091299	-0.402248			206169_x_at	ZC3H7B	0.00783209	0.409573			201516_at	SRM	0.0056204	0.458362															NAAA
							207477_at	---	0.00913553	-0.402219			222518_at	ARFGEF2	0.00787338	-0.409325			226187_at	CDS1	0.00562189	-0.45835															KCNH5
							224085_at	---	0.00914598	-0.402163			217591_at	---	0.00790107	0.409159			206593_s_at	MED22	0.00563297	0.458256															FAM83H
							208283_at	GAGE1	0.00917196	-0.402026			1557501_a_at	---	0.00790653	0.409126			244162_at	---	0.00563786	-0.458214															TRIO
							223407_at	C16orf48	0.00923219	-0.40171			244603_at	---	0.00795231	-0.408852			202676_x_at	FASTK	0.00565615	0.458059															C11orf41
							208691_at	TFRC	0.00925534	0.401589			1558748_at	---	0.00804909	0.408279			1557227_s_at	TPR	0.0056784	-0.457871															MAP6
							228314_at	LRRC8C	0.00926067	0.401561			241856_at	---	0.00806664	0.408176			201645_at	TNC	0.00568747	-0.457795															WDR27
							221149_at	GPR77	0.00928294	-0.401445			233931_at	---	0.00809568	0.408005			208520_at	OR10H3	0.0056876	-0.457794															LUZP4
							1557257_at	BCL10	0.0093017	-0.401347			1562308_at	LOC283682	0.00810446	0.407954			1557795_s_at	NTRK3	0.00570439	-0.457653															GLYCTK
							204941_s_at	ALDH3B2	0.00930243	0.401343			215194_at	PRKCA	0.00811073	-0.407917			205751_at	SH3GL2	0.00572972	-0.45744															C19orf63
							218133_s_at	NIF3L1	0.00930604	0.401324			1558237_x_at	---	0.00811866	0.407871			231246_at	---	0.0057437	-0.457324															OLFML2A
							226872_at	RFX2	0.0093302	-0.401199			217474_at	---	0.00817599	-0.407536			208850_s_at	THY1	0.00574778	-0.457289															TGIF1
							231464_at	---	0.00935827	-0.401053			1557799_at	C11orf31	0.00819834	-0.407406			232634_at	DKFZp566F0947	0.00575406	-0.457237															LOC100129029
							201156_s_at	RAB5C	0.00936757	-0.401005			216524_x_at	---	0.00824312	0.407147			202928_s_at	PHF1	0.00576191	0.457172															WIPF2
							213983_s_at	PDS5A	0.00938699	0.400905			227193_at	SLC30A4	0.00828163	-0.406925			35156_at	R3HCC1	0.00577553	0.457058															SEL1L3
							239047_at	FAM122C	0.00940313	0.400821			207185_at	SLC10A1	0.0082975	0.406834			209740_s_at	PNPLA4	0.00579541	0.456894															LOC728485
							234429_at	C9orf130	0.00940882	0.400792			1569320_at	GPBP1L1	0.00830772	0.406775			1557276_at	---	0.00579606	-0.456888															TRAF7
							201325_s_at	EMP1	0.00944164	-0.400623			233319_x_at	---	0.00831216	0.40675			1555204_at	---	0.00579761	-0.456875															ZMYND10
							206929_s_at	NFIC	0.00944295	-0.400616			242922_at	NOMO1 /// NOMO2 /// NOMO3	0.00833046	0.406645			240170_at	---	0.00583752	0.456546															BCL6B
							1561319_at	OTX2OS1	0.0094669	-0.400493			211435_at	---	0.00834478	0.406563			228210_at	NXPH3	0.005863	-0.456336															TIPRL
							214194_at	DIS3	0.00947338	0.40046			232481_s_at	SLITRK6	0.00834548	0.406559			230001_at	2009-03-01	0.00588878	0.456125															AKAP11
							201425_at	ALDH2	0.00947355	-0.400459			242171_at	---	0.00835141	0.406525			229793_at	ASAH2B	0.0058889	-0.456124															FLT3LG
							215947_s_at	FAM136A	0.00949056	0.400372			240924_x_at	---	0.00838234	-0.406349			236540_at	---	0.00589462	0.456078															SOX17
							242872_at	CIT	0.00950044	-0.400322			233427_x_at	---	0.00843161	0.406069			238407_at	---	0.0059055	-0.455989															LOC388692
							202354_s_at	GTF2F1	0.00951059	-0.40027			241520_x_at	---	0.00843248	0.406064			211050_x_at	LOC100134822 /// LOC100288069	0.00591664	-0.455898															METTL10
							1561391_at	LOC100128126	0.00951591	0.400243			226806_s_at	NFIA	0.00843386	-0.406057			1570644_at	---	0.00592141	-0.455859															PHLDB3
							217920_at	MAN1A2	0.00955723	0.400032			207976_at	KLHL18	0.00843787	0.406034			218222_x_at	ARNT	0.00593736	0.45573															AUP1
							219903_s_at	CYP2C8	0.00957657	-0.399934			207501_s_at	FGF12	0.00846249	0.405895			1558786_at	TSPAN3	0.0059493	0.455633															METTL2A
							215054_at	EPOR	0.00960311	-0.399799			220029_at	ELOVL2	0.00846661	0.405871			65884_at	MAN1B1	0.00594943	0.455632															LTK
							237415_at	---	0.00961099	0.399759			215483_at	AKAP9	0.00848906	0.405745			243849_at	TMEM37	0.00596639	-0.455495															CCL18
							239812_s_at	IQCH	0.0096334	0.399646			239101_at	ITCH	0.00849942	-0.405687			240274_at	---	0.00596766	-0.455484															CCDC132
							211692_s_at	BBC3	0.00967793	-0.399422			233435_at	---	0.00851478	-0.4056			243114_at	---	0.00597775	-0.455403															ARL2
							209554_at	CD36	0.00971442	-0.399238			1559180_at	LOC100131860	0.00852259	0.405556			1568939_at	---	0.00598991	-0.455305															SURF4
							1569750_at	---	0.00971586	-0.399231			1553919_at	C9orf62	0.00859689	0.405141			235095_at	CCDC64B	0.00599927	-0.45523															TRAPPC3
							209146_at	SC4MOL	0.00972708	0.399175			223281_s_at	COX15	0.00861648	-0.405032			215765_at	LRRC41	0.0060103	0.455141															ADAMTS8
							205155_s_at	SPTBN2	0.00972825	0.399169			244842_x_at	---	0.00865008	0.404846			1569452_at	LOC692247	0.00602251	-0.455043															ARHGAP28
							225914_s_at	CAB39L	0.00975338	-0.399043			214529_at	TSHB	0.00865257	-0.404832			234144_at	---	0.00603096	-0.454975															POMGNT1
							227059_at	GPC6	0.00976521	-0.398984			220378_at	TCP11	0.0086657	-0.404759			1555761_x_at	RBM15	0.0060627	-0.454722															GNAQ
							216395_at	FBXL18	0.00976678	0.398976			223788_at	---	0.0086703	-0.404734			229832_x_at	SH3TC1	0.00610001	-0.454425															ZNF664
							1558484_s_at	LRRC27	0.00978103	-0.398905			1569552_at	PTPN18	0.00868057	0.404677			216794_at	---	0.00610779	-0.454364															SRCIN1
							235569_at	VPS37D	0.00981895	-0.398716			214805_at	EIF4A1	0.00868307	0.404663			1554980_a_at	ATF3	0.00610893	-0.454355															SYT13
							230284_at	MYOM3	0.00983795	0.398622			233457_at	---	0.00869126	0.404618			1557164_a_at	---	0.00611466	0.454309															HAPLN4
							1562731_s_at	MDS2	0.00984492	0.398587			242459_at	---	0.0086921	0.404613			1554106_at	NBEAL1	0.00613439	0.454153															MED13L
							224138_at	CBX2	0.00984674	-0.398578			228523_at	NANOS1	0.00870983	-0.404516			213526_s_at	LIN37	0.0061567	0.453978															SFXN3
							238933_at	---	0.00985511	0.398537			227203_at	FBXL17	0.00871272	-0.4045			214038_at	CCL8	0.0061666	-0.4539															NFKBID
							209846_s_at	BTN3A2	0.00987333	0.398447			207546_at	ATP4B	0.0087318	-0.404395			1556771_a_at	LOC415056	0.00617337	-0.453847															CAMK1D
							207758_at	---	0.0098971	-0.398329			216983_s_at	ZNF224	0.00873579	0.404373			235245_at	TMEM92	0.00617774	-0.453812															MKLN1
							228509_at	SPHKAP	0.00990196	-0.398305			235327_x_at	UBXN2A	0.00874198	0.404339			239026_x_at	AGAP3	0.00618942	0.453721															C19orf50
							1569386_at	---	0.00992319	0.398201			215932_at	MAGEC2	0.00875612	0.404261			219245_s_at	OGFOD2	0.00621203	0.453544															UQCR11
							204433_s_at	SPATA2	0.00994152	-0.39811			201893_x_at	DCN	0.00876232	0.404227			209288_s_at	CDC42EP3	0.00624192	-0.453311															MAG
							203952_at	ATF6	0.00994224	-0.398107			215397_x_at	---	0.00876689	0.404202			205192_at	MAP3K14	0.00624861	0.453259															HDAC5
							236042_at	LOC100130219	0.00994252	-0.398105			1570257_x_at	---	0.00880951	0.403969			229082_at	CCDC125	0.00628045	0.453013															LOC100132570
							213985_s_at	C19orf6	0.00995713	-0.398034			210679_x_at	---	0.00882599	0.403879			214054_at	DOK2	0.00628183	0.453002															KCNS1
							213038_at	RNF19B	0.00997276	-0.397957			1569387_at	CSGALNACT1	0.00882969	0.403859			203826_s_at	PITPNM1	0.00628814	0.452953															TRIM17
							220087_at	BCMO1	0.00998286	-0.397907			236291_at	RDH5	0.00884222	0.403791			219513_s_at	SH2D3A	0.00629073	0.452933															C11orf53
													235784_at	---	0.00886772	-0.403653			212772_s_at	ABCA2	0.00629786	-0.452878															ATP5SL
													1564794_at	---	0.00886921	0.403645			222540_s_at	RSF1	0.00630933	-0.45279															DNPEP
													241268_x_at	---	0.00887544	0.403611			207621_s_at	PEMT	0.00631236	0.452767															BAP1
													243134_at	---	0.00890859	0.403431			228127_at	KCNK3	0.00631705	-0.45273															CASP12
													241821_at	---	0.00891503	0.403397			220932_at	---	0.00632255	-0.452688															PTGER4
													243147_x_at	---	0.00892011	0.403369			227522_at	CMBL	0.00632365	0.45268															LMBR1L
													232363_at	---	0.00892346	0.403351			204328_at	TMC6	0.00632562	0.452665															WNK2
													1566276_at	---	0.0089257	-0.403339			215209_at	SEC24D	0.0063287	0.452641															INO80B
													1556339_a_at	---	0.00894632	0.403228			220213_at	TSHZ2	0.00634075	-0.452548															FAM73A
													220392_at	EBF2	0.00896681	-0.403118			203890_s_at	DAPK3	0.00636071	-0.452396															SPRYD3
													220333_at	PAQR5	0.00901119	0.40288			212116_at	TRIM27	0.00636717	0.452346															FOXN3
													244070_at	SYNE1	0.00901814	-0.402843			63305_at	PKNOX2	0.0063875	-0.452191															SF3B2
													212852_s_at	TROVE2	0.00902972	-0.402781			1559204_x_at	KRAS	0.0064006	-0.452091															MAGI1
													232733_s_at	COL20A1	0.00904341	0.402708			214552_s_at	RABEP1	0.00641729	-0.451964															GYG2
													206709_x_at	GPT	0.00907259	-0.402552			221151_at	PRDM9	0.00643744	-0.451812															MTPAP
													1562384_at	---	0.00907393	0.402545			217374_x_at	TARP /// TRGV3 /// TRGV5	0.0064761	-0.45152															TBC1D25
													1557479_at	---	0.00911996	0.402301			219647_at	POPDC2	0.00649531	0.451375															ANKRD37
													1566623_at	---	0.00913643	0.402214			220913_at	---	0.00650367	-0.451313															FASTKD2
													216162_at	SBNO1	0.00923575	0.401691			1554642_at	RNF32	0.00651414	-0.451234															LOC388820
													203873_at	SMARCA1	0.00925203	0.401606			220282_at	RIC3	0.0065257	-0.451148															C6orf64
													1564637_a_at	FAM98B	0.00928893	-0.401413			232089_at	TIGD7	0.00654059	-0.451036															RAD51L3
													217342_x_at	FLJ11292	0.00929159	0.4014			236047_at	XKR6	0.00654989	-0.450967															DUSP16
													236870_at	---	0.00929887	0.401362			233214_at	---	0.00655681	0.450915															C5orf33
													1559096_x_at	FBXO9	0.00930044	-0.401354			1558589_at	C21orf15	0.00658889	-0.450677															CDHR3
													205833_s_at	PART1	0.00930817	0.401313			209287_s_at	CDC42EP3	0.00663732	-0.450318															PTPN1
													239572_at	GJA3	0.00939599	-0.400858			231268_at	LOC645895 /// MYBL1	0.00665017	-0.450224															LOC100127955
													240727_s_at	---	0.00940209	0.400827			231011_at	LARP1B	0.00667406	-0.450048															LOC643085
													239799_at	C9orf130	0.00944197	-0.400621			1568706_s_at	AVIL	0.00668084	0.449998															ADRM1
													217713_x_at	---	0.00944366	0.400613			216785_at	---	0.00668835	-0.449943															TRMT5
													215864_at	---	0.00944848	0.400588			214936_at	LRCH1	0.006721	0.449705															CHID1
													1558792_x_at	AP2A1	0.00946705	0.400493			227902_at	ZFP41	0.00672211	0.449697															NFX1
													239957_at	---	0.0095178	-0.400233			242774_at	SYNE2	0.00672535	-0.449673															LEMD1
													240162_at	---	0.009537	-0.400135			205182_s_at	ZNF324	0.00675035	0.449491															PKD2L1
													228235_at	MGC16121	0.00955424	0.400047			217072_at	CD300A	0.00676422	-0.44939															ARID4B
													231390_at	---	0.00956207	-0.400008			222836_at	NAA15	0.00676533	-0.449382															CYBASC3
													230748_at	SLC16A6	0.00957468	-0.399943			233454_at	POLN	0.00678431	-0.449245															HIST1H2AL
													1566166_at	---	0.00966451	-0.399489			231105_at	---	0.0068011	-0.449123															GAFA3
													39313_at	WNK1	0.0096765	0.399429			218214_at	C12orf44	0.00681143	0.449049															TMEM109
													1556766_at	ERICH1	0.00971189	0.399251			222445_at	SLC39A9	0.0068262	0.448942															DGAT1
													241461_at	---	0.00975381	-0.399041			207900_at	CCL17	0.00683025	-0.448913															HTR4
													1552719_at	CASC4	0.00977598	0.39893			236302_at	PPM1E	0.00683059	-0.448911															HHLA3
													224108_at	---	0.00982231	0.3987			239213_at	SERPINB1	0.00684068	-0.448838															THOC2
													216621_at	---	0.00982873	0.398668			214731_at	---	0.0068473	0.448791															CRYL1
													238076_at	GATAD2B	0.00986524	-0.398487			228576_s_at	MXRA8	0.00686014	-0.448699															TPD52L3
													1560306_at	---	0.0099342	-0.398146			1557756_a_at	C14orf145	0.00689497	0.44845															SORCS1
													215610_at	---	0.00993482	0.398143			222261_at	KIAA1609	0.00690205	-0.448399															DNAJC13
													1562879_at	---	0.00994035	0.398116			224962_at	C9orf69	0.00692169	0.448259															TAT
													220521_s_at	ATG16L1	0.00996812	-0.39798			232619_at	C20orf134	0.00693726	0.448149															HOXC5
													203793_x_at	PCGF2	0.00997181	0.397962			1568680_s_at	YTHDC2	0.00694812	-0.448071															IQGAP1
													239485_at	CDH4	0.00999084	-0.397868			229403_at	B4GALT1	0.00694958	-0.448061															CNTNAP4
																			225588_s_at	TMEM129	0.00695342	0.448034															SLC35C2
																			220463_at	TRPM3	0.00695731	-0.448006															EDA
																			215156_at	WDR61	0.006972	0.447902															ERLEC1
																			221119_at	ARHGEF38	0.00699208	-0.447761															LPP
																			1569335_a_at	STRA6	0.00699258	-0.447757															FCF1
																			209297_at	ITSN1	0.00703243	-0.447477															SYT9
																			215198_s_at	CALD1	0.00705269	-0.447335															HUWE1
																			206094_x_at	UGT1A1 /// UGT1A10 /// UGT1A3 /// UGT1A4 /// UGT1A5 /// UGT1A6 /// UGT1A7 /// UGT1A8 /// UGT1A9	0.00707868	-0.447153															WASH1
																			206448_at	ZNF365	0.00709123	-0.447066															ZNF561
																			234087_at	---	0.00710294	-0.446984															CCDC91
																			214087_s_at	MYBPC1	0.00711482	0.446901															ACOXL
																			1560934_at	LOC284669	0.00714597	-0.446685															PPP1R3E
																			224332_s_at	MRPL43	0.00714796	0.446672															DNAJC30
																			238010_at	C1orf174	0.00715696	0.446609															INO80D
																			206396_at	SLC1A1	0.00716407	-0.44656															TMEM212
																			228472_at	CCDC61	0.0071719	0.446506															ZNF107
																			1557714_at	CTBP1	0.00717279	-0.4465															APRT
																			1563744_a_at	DISC1	0.00717677	-0.446473															CRYBA2
																			216031_x_at	HN1L	0.00718565	0.446411															PUS1
																			219152_at	PODXL2	0.00720164	-0.446301															POLRMT
																			222170_at	---	0.00721213	0.446229															PORCN
																			210541_s_at	TRIM27	0.0072353	0.44607															TRMT2B
																			205778_at	KLK7	0.00724068	-0.446034															ATRX
																			213525_at	---	0.00727121	-0.445825															MRPS25
																			206074_s_at	HMGA1	0.00727405	0.445806															LOC339894
																			209997_x_at	PCM1	0.00728457	-0.445734															MFRP
																			1563841_at	---	0.00728881	-0.445705															THRA
																			217161_x_at	ACAN	0.00729299	-0.445677															PPAN
																			227234_at	LOC100132815	0.00731436	0.445531															RABL2B
																			1553809_a_at	C9orf71	0.00731621	-0.445519															LOC100288069
																			211544_s_at	GHRHR	0.00733686	-0.445379															TRGV3
																			221701_s_at	STRA6	0.00736943	-0.445159															TRGV5
																			214239_x_at	PCGF2	0.00737201	-0.445142															UGT1A10
																			244576_at	---	0.00737357	-0.445131															UGT1A3
																			214765_s_at	NAAA	0.00738354	0.445064															UGT1A4
																			1555074_a_at	KCNH5	0.00738607	0.445047															UGT1A5
																			241406_at	FAM83H	0.00739327	-0.444998															UGT1A6
																			209013_x_at	TRIO	0.00739976	-0.444955															UGT1A7
																			235486_at	C11orf41	0.00740112	-0.444946															UGT1A8
																			240540_at	---	0.00742821	-0.444764															UGT1A9
																			228943_at	MAP6	0.00743316	-0.444731															METTL2B
																			238074_at	WDR27	0.00744877	-0.444626															LOC100128374
																			220665_at	LUZP4	0.00746793	-0.444499															WASH2P
																			238518_x_at	GLYCTK	0.007471	0.444478															P2RY11
																			224727_at	C19orf63	0.00748321	0.444397
																			213075_at	OLFML2A	0.00749279	-0.444333
																			1566901_at	TGIF1	0.00750231	0.44427
																			1563120_at	LOC100129029	0.00750928	-0.444224
																			208232_x_at	---	0.00751235	-0.444203
																			231251_at	WIPF2	0.00751667	-0.444175
																			230232_at	SEL1L3	0.00752195	-0.44414
																			235358_at	LOC728485	0.00752579	-0.444114
																			1562220_at	---	0.00752638	-0.44411
																			223031_s_at	TRAF7	0.0075719	0.44381
																			205714_s_at	ZMYND10	0.00757237	-0.443807
																			1554625_at	BCL6B	0.00760289	-0.443606
																			228619_x_at	TIPRL	0.00762607	-0.443454
																			215336_at	AKAP11	0.00766958	0.44317
																			210607_at	FLT3LG	0.00767342	0.443145
																			219993_at	SOX17	0.00770206	-0.442958
																			1559023_a_at	---	0.00772124	0.442834
																			233147_at	---	0.00772494	-0.44281
																			1569521_s_at	---	0.0077559	0.44261
																			242201_at	---	0.00784348	0.442047
																			242395_at	---	0.00785262	-0.441989
																			232346_at	LOC388692	0.00785292	0.441987
																			1566602_at	RPUSD3	0.00787236	-0.441863
																			215061_at	METTL10	0.00787461	-0.441849
																			232580_x_at	---	0.00788726	0.441768
																			1566232_at	---	0.00789908	0.441693
																			217038_at	---	0.00792146	-0.441551
																			236082_at	PHLDB3	0.00798863	-0.441127
																			220525_s_at	AUP1	0.00802365	0.440907
																			221079_s_at	METTL2A /// METTL2B	0.00803003	0.440867
																			207106_s_at	LTK	0.00803206	0.440854
																			209924_at	CCL18	0.00804616	-0.440766
																			225587_at	TMEM129	0.00806121	0.440672
																			1554217_a_at	CCDC132	0.00806298	-0.440661
																			232338_at	---	0.00807831	0.440565
																			202564_x_at	ARL2	0.00808159	0.440545
																			222977_at	SURF4	0.00810937	0.440372
																			203512_at	TRAPPC3	0.00811515	0.440336
																			235649_at	ADAMTS8	0.00813639	-0.440204
																			239931_at	---	0.00814441	-0.440155
																			220381_at	ARHGAP28	0.00814773	-0.440134
																			217944_at	POMGNT1	0.00815229	0.440106
																			224863_at	GNAQ	0.00816159	-0.440048
																			1569935_at	ZNF664	0.00817631	-0.439957
																			236838_at	SRCIN1	0.00818037	-0.439932
																			226086_at	SYT13	0.00818275	-0.439918
																			235420_at	HAPLN4	0.00818303	-0.439916
																			216109_at	MED13L	0.00818793	0.439886
																			236766_at	---	0.00821797	0.439701
																			217226_s_at	SFXN3	0.00823802	0.439578
																			230052_s_at	NFKBID	0.00824782	0.439518
																			220246_at	CAMK1D	0.00828702	0.439278
																			1568813_at	---	0.00829607	0.439223
																			1560145_at	MKLN1	0.00831676	0.439097
																			200076_s_at	C19orf50	0.00832037	0.439075
																			223613_at	UQCR11	0.00832336	0.439057
																			217447_at	MAG	0.00832819	-0.439028
																			202455_at	HDAC5	0.00833844	0.438966
																			1569644_at	LOC100132570	0.0083513	-0.438888
																			230810_at	JMJD4	0.00836156	-0.438825
																			207366_at	KCNS1	0.00836192	-0.438823
																			239599_at	---	0.00837133	-0.438766
																			220279_at	TRIM17	0.00843087	-0.438407
																			241318_at	---	0.00844369	-0.43833
																			1554188_at	C11orf53	0.00845026	-0.438291
																			45828_at	ATP5SL	0.00845495	0.438263
																			213286_at	ZFR	0.00845844	-0.438242
																			215135_at	DNPEP	0.00845991	0.438233
																			201419_at	BAP1	0.00846263	0.438217
																			232410_at	---	0.00846558	0.438199
																			1564736_a_at	CASP12	0.00848572	-0.438079
																			204896_s_at	PTGER4	0.00850138	-0.437985
																			220036_s_at	LMBR1L	0.00851344	0.437913
																			227217_at	WNK2	0.00855107	-0.437689
																			65133_i_at	INO80B	0.00856686	0.437596
																			243042_at	FAM73A	0.00856692	0.437595
																			1557713_at	---	0.00857068	-0.437573
																			238167_at	C17orf51	0.00857931	-0.437522
																			225134_at	SPRYD3	0.00858073	0.437513
																			205021_s_at	FOXN3	0.00858074	-0.437513
																			1558230_at	SF3B2	0.00859579	-0.437424
																			234507_at	---	0.0086508	-0.4371
																			243123_at	---	0.00865672	-0.437065
																			1559256_at	MAGI1	0.00868349	-0.436908
																			243463_s_at	RIT1	0.00871524	-0.436722
																			210964_s_at	GYG2	0.00876658	-0.436423
																			1557736_at	NKTR	0.00876772	0.436416
																			218947_s_at	MTPAP	0.00876813	0.436414
																			227820_at	TBC1D25	0.00881494	0.436143
																			242548_x_at	ANKRD37	0.00881749	-0.436128
																			238405_at	---	0.00882935	-0.436059
																			229135_at	FASTKD2	0.00884177	0.435988
																			243955_at	LOC388820	0.00884302	-0.43598
																			218784_s_at	C6orf64	0.0088556	0.435908
																			37793_r_at	RAD51L3	0.00887907	0.435773
																			224336_s_at	DUSP16	0.0088826	0.435752
																			226946_at	C5orf33	0.00888882	-0.435717
																			235650_at	CDHR3	0.0089025	0.435638
																			217686_at	PTPN1	0.0089211	-0.435531
																			1563709_at	LOC100127955 /// LOC100128374	0.00894382	-0.435401
																			229224_x_at	LOC643085	0.00895961	-0.435311
																			237441_at	---	0.00896937	0.435256
																			201281_at	ADRM1	0.00897329	0.435233
																			244570_at	---	0.00900366	-0.43506
																			221952_x_at	TRMT5	0.00900758	0.435038
																			223061_at	CHID1	0.00902753	0.434925
																			1566462_at	---	0.00903006	0.434911
																			1569859_at	---	0.00904828	-0.434807
																			210268_at	NFX1	0.00905205	0.434786
																			229927_at	LEMD1	0.00905304	-0.43478
																			221061_at	PKD2L1	0.00905558	-0.434766
																			237051_at	---	0.00905786	0.434753
																			223111_x_at	ARID4B	0.00906609	-0.434707
																			224735_at	CYBASC3	0.00907175	0.434675
																			214554_at	HIST1H2AL	0.00910174	-0.434506
																			1555726_at	GAFA3	0.00914084	0.434286
																			201361_at	TMEM109	0.0091464	0.434255
																			203669_s_at	DGAT1	0.00915308	0.434217
																			207578_s_at	HTR4	0.00917247	-0.434109
																			234665_x_at	HHLA3	0.00917565	0.434091
																			222122_s_at	THOC2	0.00918843	-0.434019
																			220753_s_at	CRYL1	0.00919959	0.433957
																			231554_at	TPD52L3	0.0092071	-0.433915
																			1556891_at	SORCS1	0.00921929	-0.433847
																			212467_at	DNAJC13	0.00925252	-0.433663
																			1557835_at	---	0.0092559	0.433644
																			214413_at	TAT	0.00927248	-0.433552
																			206739_at	HOXC5	0.00928191	-0.4335
																			213446_s_at	IQGAP1	0.00928556	-0.433479
																			1560798_at	---	0.00929923	0.433404
																			221834_at	LONP2	0.00930108	0.433394
																			232388_at	CNTNAP4	0.00932698	-0.433251
																			222693_at	FNDC3B	0.00932768	-0.433247
																			225037_at	SLC35C2	0.00937118	0.433007
																			211131_s_at	EDA	0.00943042	-0.432683
																			244452_at	ERLEC1	0.00943124	-0.432678
																			237059_at	---	0.00943153	-0.432677
																			1557811_a_at	---	0.00944459	-0.432605
																			233594_at	---	0.00946651	-0.432486
																			1563015_at	---	0.00948823	0.432368
																			230996_at	LPP	0.00952458	-0.43217
																			215567_at	FCF1	0.0095265	0.43216
																			230725_at	---	0.0095379	-0.432098
																			1555053_at	SYT9	0.00953893	-0.432093
																			228475_at	CCDC61	0.0095522	-0.432021
																			224565_at	NEAT1	0.00955504	-0.432006
																			208599_at	HUWE1	0.00956025	-0.431978
																			225995_x_at	WASH1 /// WASH2P	0.0095705	0.431922
																			214692_s_at	JRK	0.00957468	0.4319
																			235200_at	ZNF561	0.00958694	0.431834
																			1570571_at	CCDC91	0.00958886	0.431823
																			240189_at	ACOXL	0.00960276	-0.431748
																			226519_s_at	AGXT2L2	0.00960496	0.431737
																			229001_at	PPP1R3E	0.00960497	0.431737
																			1563154_at	---	0.00965622	-0.431461
																			223367_at	DNAJC30	0.00969957	0.43123
																			243070_at	INO80D	0.00970965	-0.431176
																			236238_at	---	0.00972524	-0.431093
																			217016_x_at	TMEM212	0.00975531	0.430933
																			1560854_s_at	ZNF107	0.00975638	-0.430928
																			203219_s_at	APRT	0.00976488	0.430882
																			220136_s_at	CRYBA2	0.00976825	-0.430865
																			218670_at	PUS1	0.00978903	0.430754
																			203782_s_at	POLRMT	0.00985154	0.430425
																			1566484_at	---	0.00985266	-0.430419
																			219483_s_at	PORCN	0.0098535	0.430414
																			205238_at	TRMT2B	0.00987968	0.430277
																			237518_at	---	0.00989367	-0.430203
																			208859_s_at	ATRX	0.00990329	-0.430153
																			224015_s_at	MRPS25	0.00990446	0.430147
																			217498_at	---	0.00998055	-0.429749
																			1561723_at	LOC339894	0.00998949	-0.429703

## Sheet: Table S3
Supplemental Table S3. Predictive value of whole blood gene expression associated with response to recombinant human growth hormone (r-hGH) in patients with growth hormone deficiency (GHD) and Turner syndrome (TS). Classification of low quartile (LoQ) and high quartile (HiQ) of growth response (height velocity, cm/year) over each of five years of therapy with r-hGH (Y1-Y5) in, A) GHD patients and…

## Sheet: Table S4
Supplemental Table S4. Interactome models of transcriptomic data associated with height velocity growth response endpoints at each year of the study. Output from Moduland algorithm based determination of module decomposition of inferred network model of growth response at each year of the study in both GHD and TS. Data in box is the module centre of each module arranged in order of network centra…
GHD	HV1													HV2													HV3													HV4
	project:			BIOGRID-ORGANISM-Homo_sapiens-3.3.122.tab2.txt										project:			BIOGRID-ORGANISM-Homo_sapiens-3.3.122.tab2.txt										project:			BIOGRID-ORGANISM-Homo_sapiens-3.3.122.tab2.txt										project:			BIOGRID-ORGANISM-Homo_sapiens-3.3.122.tab2.txt
	level:			0										level:			0										level:			0										level:			0
	nodes on this level:			3011										nodes on this level:			3301										nodes on this level:			2879										nodes on this level:			5760
	links on this level:			5086										links on this level:			5180										links on this level:			4968										links on this level:			10934
	nodes on the original network:			3011										nodes on the original network:			3301										nodes on the original network:			2879										nodes on the original network:			5760
	links on the original network:			5086										links on the original network:			5180										links on the original network:			4968										links on the original network:			10934
	are the modules projected to the original network:			NO										are the modules projected to the original network:			NO										are the modules projected to the original network:			NO										are the modules projected to the original network:			NO
	number of modules:			38										number of modules:			44										number of modules:			60										number of modules:			74
	effective number of modules:			4.00116										effective number of modules:			4.57655										effective number of modules:			4.91371										effective number of modules:			7.0643
	module merge correlation threshold:			1										module merge correlation threshold:			1										module merge correlation threshold:			1										module merge correlation threshold:			1
	original number of modules before merge:			38										original number of modules before merge:			44										original number of modules before merge:			60										original number of modules before merge:			74
	Detailed module info:													Detailed module info:													Detailed module info:													Detailed module info:
	moduleId	number of nodes	eff. number of nodes	module size (sum of module assignment values)	maximum module assignment value	module center nodes (nodes with maximum assignment value)								moduleId	number of nodes	eff. number of nodes	module size (sum of module assignment values)	maximum module assignment value	module center nodes (nodes with maximum assignment value)								moduleId	number of nodes	eff. number of nodes	module size (sum of module assignment values)	maximum module assignment value	module center nodes (nodes with maximum assignment value)								moduleId	number of nodes	eff. number of nodes	module size (sum of module assignment values)	maximum module assignment value	module center nodes (nodes with maximum assignment value)
	UBC	2936	515.717	8959.78	525.879	UBC								MDM2	3248	389.438	10511.4	1496.95	MDM2								UBC	2784	554.043	8048.58	629.774	UBC								SMAD4	5673	514.819	2451.72	287.167	SMAD4
	EZH2	2854	72.4878	772.644	272.628	EZH2								GSK3B	3202	46.7495	682.766	287.564	GSK3B								XIAP	2785	431.947	2315.93	223.068	XIAP								UBC	5673	808.658	14919.1	1007.08	UBC
	BTRC	2855	41.527	836.372	350.051	BTRC								CREB1	2439	19.7937	219.385	100.621	CREB1								CFLAR	2778	31.9009	128.11	44.6986	CFLAR								SKP1	5668	80.7354	1054.35	358.946	SKP1
	NCOA1	2807	39.3937	542.91	180.762	NCOA1								TRADD	2259	21.773	201.628	73.7744	TRADD								EZH2	2598	51.7733	727.978	289.791	EZH2								SHC1	5562	115.277	1174.1	297.918	SHC1
	BAD	2746	23.9764	227.085	85.4305	BAD								POT1	1493	34.8926	450.82	207.423	POT1								RICTOR	2505	24.4468	272.919	106.335	RICTOR								APP	5550	154.125	2221.64	964.197	APP
	DDA1	2182	19.9876	136.4	64.0056	DDA1								LATS2	1777	30.7368	346.638	159.341	LATS2								RUNX1	2000	26.5056	141.092	48.468	RUNX1								HDAC3	5640	131.974	1974.17	358.347	HDAC3
	RAPGEF1	583	10.0542	81.3862	33.5619	RAPGEF1								SMAD5	2362	25.308	102.756	40.5017	SMAD5								ATG16L1	1310	20.6391	134.126	33.978	ATG16L1								UBE2G2	5213	27.1459	95.1111	35.4429	UBE2G2
	MLL2	942	22.6642	126.789	29.7964	MLL2								MAP3K5	2555	20.0346	113.762	50.8434	MAP3K5								PCGF2	1008	21.2925	144.181	57.9556	PCGF2								RUVBL1	5596	81.7054	394.802	129.715	RUVBL1
	NOTCH2NL	1410	55.064	537.668	212.709	NOTCH2NL								DLG4	1815	30.098	303.567	119.591	DLG4								STK24	468	14.3912	107.827	53.7124	STK24								MAX	5328	17.8209	302.099	132.503	MAX
	STX1A	112	11.8999	162.163	78.9956	STX1A								ANAPC4	1522	12.2701	212.792	102.508	ANAPC4								RBM8A	2199	29.5796	178.14	73.7691	RBM8A								TAB1	4598	29.6473	269.255	109.37	TAB1
	PTN	840	20.3073	190.531	93.5079	PTN								BCL10	1788	13.4549	112.936	53.0426	BCL10								RBFOX2	1457	24.1148	76.5292	27.4183	RBFOX2								FADD	609	18.754	385.249	131.603	FADD
	ATG12	248	9.88291	64.151	31.3203	ATG12								DERL1	630	18.8162	193.183	83.7923	DERL1								LARP7	543	12.1802	73.441	35.2954	LARP7								MUC1	5478	24.2841	55.6112	20.2929	MUC1
	MRPL23	502	14.9953	31.1352	14.9551	MRPL23								TBL1X	1479	20.8576	199.111	56.246	TBL1X								TAB3	310	6.17879	33.8735	16.8928	TAB3								CHEK2	5528	71.6759	218.186	60.9588	CHEK2
	LRRFIP1	32	7.52046	29.7204	14.8495	LRRFIP1								GTF2F1	1559	15.9422	101.937	47.1634	GTF2F1								POLR2D	596	12.795	55.9856	27.2004	POLR2D								ATRX	5468	127.736	276.928	51.6696	ATRX
	LRRFIP1	199	7.6259	30.0916	14.9564	CABIN1								C16orf48	2025	85.818	241.634	32.3628	C16orf48								DSN1	1260	19.6133	69.1956	24.7907	DSN1								RBL1	5167	29.8182	169.382	55.4454	RBL1
	ZMIZ2	75	10.56	43.3873	20.9356	ZMIZ2								MLLT1	500	11.1681	111.826	51.3228	MLLT1								PPP1R9B	764	23.5048	80.136	19.3374	PPP1R9B								ATF3	5245	47.3031	60.3956	17.9645	ATF3
	RGL2	323	6.82745	25.8505	12.8423	RGL2								RABEP1	1098	11.3544	85.4458	40.1149	RABEP1								LRRFIP1	89	8.54262	40.1638	19.9992	LRRFIP1								MLST8	442	7.1791	82.1435	39.8991	MLST8
	ASB13	92	8.63106	28.2994	13.6302	ASB13								CBX2	1336	20.8701	69.1744	29.3035	CBX2								PPP6R2	356	11.4246	59.5595	29.14	PPP6R2								DISC1	4189	26.9739	227.868	106.038	DISC1
	ACVRL1	305	8.92908	19.7978	9.26149	ACVRL1								EPOR	1123	17.6473	104.02	35.6833	EPOR								GTF2H3	30	6.30493	32.1926	16.0097	GTF2H3								BAP1	684	11.0246	102.499	50.4794	BAP1
	PAPPA	26	4.66071	11.1771	5.43612	PAPPA								TOP3A	364	11.442	65.987	21.5487	TOP3A								MAGEC2	315	8.9569	35.3288	14.8687	MAGEC2								ARNT	1108	11.4531	100.073	48.0172	ARNT
	GOSR2	135	4.25053	11.6393	5.80417	GOSR2								STRN4	1325	19.7894	118.721	51.0881	STRN4								NUMBL	327	12.3609	50.7513	20.8411	NUMBL								GNAQ	119	10.667	54.989	27.357	GNAQ
	SESN2	96	4.71038	8.34892	4.1669	SESN2								Cep63	973	17.29	87.0289	40.0944	Cep63								FAM124A	962	22.0824	56.6399	22.0297	FAM124A								TNKS	235	8.51423	53.2107	23.5338	TNKS
	LMTK2	47	4.65308	15.247	7.15744	LMTK2								LCAT	6	3.47634	21.1224	10.5612	LCAT								ACVR2A	18	7.29238	25.4847	12.7424	ACVR2A								PHF1	1889	25.3459	98.1032	32.9226	PHF1
	FAM117B	176	5.94069	9.68082	4.21765	FAM117B								EPC1	114	8.02666	30.9931	15.1661	EPC1								ZNF136	551	15.0736	19.2319	5.42949	ZNF136								AFF1	245	9.69344	95.9395	46.762	AFF1
	RGS11	7	3.21891	9.19469	4.59487	RGS11								TFE3	580	15.0903	44.4125	15.8966	TFE3								DCN	271	7.74092	24.7432	11.9939	DCN								MAP2K5	137	9.26555	57.7754	25.6687	MAP2K5
	NLRP1	10	4.57477	10.3215	5.16077	NLRP1								NPHP1	117	10.7898	40.5529	17.4257	NPHP1								HMGA2	594	10.1348	21.6954	9.99348	HMGA2								DSN1	2575	9.82526	35.7475	15.1587	DSN1
	SPRY4	27	11.2995	23.6353	4.97685	SPRY4								BMP2	11	5.16554	25.9323	12.9403	BMP2								KCNIP3	119	9.95938	37.3372	17.5748	KCNIP3								RAD51D	481	7.84992	36.2281	17.9355	RAD51D
	LPAR2	95	4.46201	9.56506	4.70588	LPAR2								SEPT4	125	3.84776	13.8545	6.83268	2004-09-01								SIM2	14	3.55226	12.421	6.17625	SIM2								ASB6	1076	15.8612	46.279	16.3879	ASB6
	GDNF	5	3.16791	8.67038	4.33519	GDNF								REPS2	131	4.96832	12.4567	6.03028	REPS2								RWDD1	10	3.74875	14.8553	7.28944	RWDD1								ERCC1	47	7.32781	47.6641	23.7647	ERCC1
	IGFBP4	6	3.22844	6.35482	3.17731	IGFBP4								SERPINB3	257	6.41375	12.4881	6.08493	SERPINB3								KLHL18	391	7.99271	16.5423	5.74518	KLHL18								KXD1	1364	19.7616	105.061	42.3055	KXD1
	MS4A12	4	3.4641	6	3	MS4A12								PYGO2	619	17.7506	21.2205	6.10916	PYGO2								EPC2	338	6.40932	14.6504	6.52573	EPC2								TNNC1	32	6.26886	38.2932	17.1343	TNNC1
	TRPC7	4	3.4641	6	3	TRPC7								RGS5	181	6.04109	19.4155	9.04399	RGS5								PEX5	21	5.08222	12.7218	4	PEX5								LRRFIP1	104	7.76427	32.795	16.3299	LRRFIP1
	RLN3	4	3.4641	6	3	RLN3								STAP2	348	9.21259	20.2714	6.30504	STAP2								ANAPC16	90	4.52998	12.7394	6.32008	ANAPC16								BCL2L2	260	7.38184	41.7802	20.7464	BCL2L2
	C7orf43	3	2.82843	4	2	C7orf43								CABLES2	50	2.839	7.91071	3.95472	CABLES2								SPN	222	4.44868	10.4709	5.16883	SPN								GLYCTK	421	10.737	34.1695	11.4232	GLYCTK
	KCNQ3	3	2.82843	4	2	KCNQ3								ANGPT1	3	2.0001	8.00006	4.00003	ANGPT1								GPR25	12	8.56926	21.1354	6.85938	GPR25								AKAP11	272	9.84767	22.4795	9.54968	AKAP11
	SDR16C5	2	2	2	1	SDR16C5	EXTL1							C16orf74	14	3.40185	8.55277	4	C16orf74								FZD8	16	3.45177	7.10013	3.53846	FZD8								ZNF165	573	11.592	41.7326	19.0769	ZNF165
	POFUT2	2	2	2	1	POFUT2	USP22							CMYA5	119	4.96722	10.4874	5.22414	CMYA5								SCTR	124	5.91534	13.4651	5.72	SCTR								C17orf70	381	6.58542	35.493	16.6922	C17orf70
	ESM1	2	2	2	1	ESM1	ITGAL							LIMS3	3	2.74946	3	1.5	LIMS3								COL20A1	43	3.99417	8.4066	3.75	COL20A1								MAGI1	312	8.97602	27.988	13.7961	MAGI1
														VAC14	3	2.71442	2.85714	1.42857	VAC14								DAPP1	38	4.43257	8.3471	4.16667	DAPP1								ETV1	131	6.22004	15.9611	7.87132	ETV1
	the 10 core nodes (decreasingly ordered by the module assignment values) of the module UBC													MUC20	3	2.82843	4	2	MUC20								ADAM33	5	4	8	4	ADAM33								ATXN1	188	12.9624	23.6856	5.8769	ATXN1
	UBC	WWOX	SRPK2	SRRM2	SFN	SF3B1	RPS20	RPL15	DYNC1H1	UBE2D4				GDAP1L1	2	2	2	1	GDAP1L1	SIRT2							NANOS1	4	3.4641	6	3	NANOS1								GNG13	143	6.09433	20.9828	9	GNG13
	the 10 core nodes (decreasingly ordered by the module assignment values) of the module EZH2													CEP55	2	2	2	1	CEP55	VPS37D							APPBP2	2	2	4	2	APPBP2	FSTL1							MKLN1	130	4.55488	12.3074	6.13252	MKLN1
	EZH2	SUZ12	EED	JARID2	GATAD2B	EZH1	HDAC1	CHCHD3	KIAA0182	SAP25				EBF3	2	2	2	1	EBF3	ZNF423							SNRK	4	3.43578	5.33333	2.66667	SNRK								EDA	39	7.08411	26.4778	13.2368	EDA
	the 10 core nodes (decreasingly ordered by the module assignment values) of the module BTRC													LRRC4C	2	2	2	1	LRRC4C	NTNG1							PGF	4	3.4641	6	3	PGF								KRIT1	107	6.42498	15.241	7.57622	KRIT1
	BTRC	CTNNB1	SKP1	CUL1	NFKBIA	PRKCA	CDC25A	PRKACA	SMAD4	ATF4																	GPT	3	2.82843	4	2	GPT								RTKN	103	3.39209	10.877	5.09102	RTKN
	the 10 core nodes (decreasingly ordered by the module assignment values) of the module NCOA1													the 10 core nodes (decreasingly ordered by the module assignment values) of the module MDM2													MUC20	3	2.82843	4	2	MUC20								CPSF4	397	7.36004	10.9598	5.08354	CPSF4
	NCOA1	STAT6	ESR1	FOSL1	PPARG	CREBBP	AR	EP300	ESR2	JUN				MDM2	UBC	TP53	RPS7	MCL1	NIF3L1	JAK1	BANP	CFL1	PRKAA2				LSAMP	3	2.82843	4	2	LSAMP								PEX16	48	3.84134	12.0063	5.19048	PEX16
	the 10 core nodes (decreasingly ordered by the module assignment values) of the module BAD													the 10 core nodes (decreasingly ordered by the module assignment values) of the module GSK3B													ODZ1	3	2.82843	4	2	ODZ1								KCNJ3	158	5.8028	12.3513	5.94536	KCNJ3
	BAD	BCL2L1	PRKACA	YWHAZ	AKT1	YWHAQ	SAMD4B	YWHAB	BCL2	YWHAE				GSK3B	AXIN1	CTNNB1	AKT1	MAPT	APP	FZD8	LRP6	CREB1	APC				MBD5	3	2.59332	2.54545	1.27273	MBD5								ZMYND10	27	5.02125	10.1683	5.06124	ZMYND10
	the 10 core nodes (decreasingly ordered by the module assignment values) of the module DDA1													the 10 core nodes (decreasingly ordered by the module assignment values) of the module CREB1													MRAP	3	2.59332	2.54545	1.27273	MRAP								SNAPC2	38	3.86185	14.0679	7	SNAPC2
	DDA1	DDB1	CUL4A	COPS6	VprBP	COPS5	CUL4B	RFWD2	COPS3	DLEU1				CREB1	CREBBP	EP300	PYGO2	RPS6KA5	HDAC2	HDAC1	MAP3K5	HDAC6	ATF6				HLA-DOB	3	2.82843	4	2	HLA-DOB								WNK2	18	5.29562	10.3959	5.04441	WNK2
	the 10 core nodes (decreasingly ordered by the module assignment values) of the module RAPGEF1													the 10 core nodes (decreasingly ordered by the module assignment values) of the module TRADD													CELSR1	3	2.74946	3	1.5	CELSR1								EVI5L	254	5.11556	7.28444	3.36138	EVI5L
	RAPGEF1	CRKL	GRB2	CRK	LTBP4	CBL	ATXN1	SHC1	BCAR1	SLC20A1				TRADD	TRAF2	TNFRSF1A	TNF	MAP3K5	FADD	C16orf48	RIPK1	PGBD1	BCL10				SCGB3A1	3	2.59332	2.54545	1.27273	SCGB3A1								LONP2	54	3.65452	6.70545	3.31127	LONP2
	the 10 core nodes (decreasingly ordered by the module assignment values) of the module MLL2													the 10 core nodes (decreasingly ordered by the module assignment values) of the module POT1													C19orf46	2	2	2	1	C19orf46	PAQR5							ZNF747	45	2.65814	4.58794	2.21245	ZNF747
	MLL2	MLL4	WDR5	RBBP5	KDM6B	ASH2L	ZXDC	ATXN1	TK1	HIST2H3C				POT1	CAMK1D	TINF2	ACD	CCDC9	TERF1	TERF2	TERF2IP	CALD1	BAG3				VWA5B2	2	2	2	1	VWA5B2	XRN1							ABCG8	42	5.64655	15.0064	7.5	ABCG8
	the 10 core nodes (decreasingly ordered by the module assignment values) of the module NOTCH2NL													the 10 core nodes (decreasingly ordered by the module assignment values) of the module LATS2													SLC10A1	2	2	2	1	SLC10A1	C11orf74							IFT27	135	3.66965	6.19752	2.94118	IFT27
	NOTCH2NL	TRIM42	FARS2	ITGB5	TNIP3	PSMA1	KRTAP10-9	KRTAP10-3	SHMT2	QPRT				LATS2	YAP1	AMOT	PARD3	MOB1A	ELAVL1	MOB1B	PPP1R13B	AMOTL2	AURKA				ELOVL2	2	2	2	1	ELOVL2	CERS2							ACAN	8	6.23453	12.7667	4.8	ACAN
	the 10 core nodes (decreasingly ordered by the module assignment values) of the module STX1A													the 10 core nodes (decreasingly ordered by the module assignment values) of the module SMAD5													EBF2	2	2	2	1	EBF2	ZNF423							NMI	17	2.83743	5.12353	2.53689	NMI
	STX1A	SNAP25	SNAP23	VAMP2	SLC6A1	TXLNA	TXLNB	STXBP5	CFTR	VAPB				SMAD5	SMURF1	TFE3	SMAD4	JAK1	SMURF2	NFIC	ELAVL1	EFNB1	WWP1				RXFP2	2	2	2	1	RXFP2	INSL3							MAP6	4	3.4641	6	3	MAP6
	the 10 core nodes (decreasingly ordered by the module assignment values) of the module PTN													the 10 core nodes (decreasingly ordered by the module assignment values) of the module MAP3K5													MTTP	2	2	2	1	MTTP	APOB							TIGD7	3	2.82843	4	2	TIGD7
	PTN	UBQLN4	CHD3	TAF1D	DNAJB11	SGTA	ALK	PFDN1	BARD1	CDK5RAP2				MAP3K5	TXN	TRAF2	KLHL29	DAXX	TRAF6	STUB1	MAP2K6	MAP2K4	ARRB2																	CEL	3	2.82843	4	2	CEL
	the 10 core nodes (decreasingly ordered by the module assignment values) of the module ATG12													the 10 core nodes (decreasingly ordered by the module assignment values) of the module DLG4													the 10 core nodes (decreasingly ordered by the module assignment values) of the module UBC													HLA-DOB	3	2.82843	4	2	HLA-DOB
	ATG12	ATG5	ATG3	ATG16L1	ATG7	HDAC6	PTK2	FADD	KRTAP4-12	GABARAP				DLG4	CD36	KCNA4	FYN	SKAP2	GRIN2A	GRIK2	ELAVL1	KCNA5	ERBB4				UBC	DCUN1D1	ITCH	CDC5L	ATXN3	RPS9	TP63	PRKACA	RPS28	PRKCA				MUC5AC	3	2.59332	2.54545	1.27273	MUC5AC
	the 10 core nodes (decreasingly ordered by the module assignment values) of the module MRPL23													the 10 core nodes (decreasingly ordered by the module assignment values) of the module ANAPC4													the 10 core nodes (decreasingly ordered by the module assignment values) of the module XIAP													UGT1A4	2	2	2	1	UGT1A4	CYB5A
	MRPL23	ICT1	SSBP1	SPP1	TXN2	TCF3	ASB10	RPS15	MRPL12	NDUFAB1				ANAPC4	CDC27	CDC20	CDC16	ANAPC1	ANAPC7	BUB1B	C11orf51	ANAPC5	CDC23				XIAP	UBC	DCUN1D1	ITCH	CDC5L	DIABLO	RPS9	TP63	PRKACA	PRKCA				GHRH	2	2	2	1	GHRH	GHRHR
	the 10 core nodes (decreasingly ordered by the module assignment values) of the module LRRFIP1													the 10 core nodes (decreasingly ordered by the module assignment values) of the module BCL10													the 10 core nodes (decreasingly ordered by the module assignment values) of the module CFLAR													SORT1	2	2	2	1	SORT1	SORCS1
	LRRFIP1	FLII	LGR4	CEP44	DHX9	EPRS	DDX1	PRKDC	EP300	RNF2				BCL10	MALT1	CARD11	IKBKG	BIRC3	CHUK	IKBKB	ELAVL1	BIRC2	PRKCQ				CFLAR	CASP8	CASP2	FADD	BAX	CASP10	RIPK1	TNFRSF10B	TP53	TRAF1				PEMT	2	2	2	1	PEMT	SPP1
	the 10 core nodes (decreasingly ordered by the module assignment values) of the module CABIN1													the 10 core nodes (decreasingly ordered by the module assignment values) of the module DERL1													the 10 core nodes (decreasingly ordered by the module assignment values) of the module EZH2													TAC4	2	2	2	1	TAC4	TAC1
	CABIN1	MEF2D	HIRA	UBN1	H3F3A	HECW2	MEF2B	DNM1	TFAP4	SUV39H1				DERL1	VCP	SELS	SYVN1	AMFR	FAF2	PMP22	CFTR	DERL2	HLA-A				EZH2	EED	SUZ12	TAF15	EZH1	GATAD2B	HDAC1	CDK1	HOTAIR	CIITA				RXFP2	2	2	2	1	RXFP2	INSL3
	the 10 core nodes (decreasingly ordered by the module assignment values) of the module ZMIZ2													the 10 core nodes (decreasingly ordered by the module assignment values) of the module TBL1X													the 10 core nodes (decreasingly ordered by the module assignment values) of the module RICTOR													LCN1	2	2	2	1	LCN1	LMBR1L
	ZMIZ2	PIN1	SALL2	ASB13	PIAS1	C2orf88	SMARCA4	SELV	BANP	PIAS4				TBL1X	TBL1XR1	NCOR1	HDAC3	HDAC5	NCOR2	GPS2	ELAVL1	HIST2H2BE	THRB				RICTOR	MTOR	MAPKAP1	PRKCA	GNB1	AKT1	PRR5L	EIF3C	ELAVL1	HSPA4				NRXN1	2	2	2	1	NRXN1	SYT13
	the 10 core nodes (decreasingly ordered by the module assignment values) of the module RGL2													the 10 core nodes (decreasingly ordered by the module assignment values) of the module GTF2F1													the 10 core nodes (decreasingly ordered by the module assignment values) of the module RUNX1													IL18BP	2	2	2	1	IL18BP	IL18
	RGL2	HRAS	RAP1B	KAT7	RALA	NRAS	KRAS	RAC1	KAT5	EEF1G				GTF2F1	POLR2A	TAF1	POLR2H	GTF2B	GTF2E1	TBP	SRF	POLR2J	TCEA1				RUNX1	CBFB	SOCS6	CUL5	FBXL19	MYC	CBFA2T2	YAP1	TCEB1	HDAC1				EPM2AIP1	2	2	2	1	EPM2AIP1	EMP2
	the 10 core nodes (decreasingly ordered by the module assignment values) of the module ASB13													the 10 core nodes (decreasingly ordered by the module assignment values) of the module C16orf48													the 10 core nodes (decreasingly ordered by the module assignment values) of the module ATG16L1													DNAJC30	2	2	2	1	DNAJC30	EXOSC6
	ASB13	NUDT3	CUL5	TRIP13	DNM1	VAC14	MARK3	RNF7	TCEB2	ZMIZ2				C16orf48	ZNF587	MDFI	C8orf33	CBX2	VPS72	TRPV6	FBXL18	Cep70	ZNF646				ATG16L1	ATG12	ATG5	ATG3	RB1CC1	APP	ATG7	TECPR1	WIPI2	NOD1
	the 10 core nodes (decreasingly ordered by the module assignment values) of the module ACVRL1													the 10 core nodes (decreasingly ordered by the module assignment values) of the module MLLT1													the 10 core nodes (decreasingly ordered by the module assignment values) of the module PCGF2													the 10 core nodes (decreasingly ordered by the module assignment values) of the module SMAD4
	ACVRL1	TGFB1	SMAD1	INHBA	NR1H2	TSC22D1	CSNK2B	HSP90AA1	KDM6B	PARD3B				MLLT1	CDK9	AFF1	AFF4	MLLT3	DOT1L	WDR5	PGC	ELL2	CCNT1				PCGF2	RNF2	CBX8	RING1	PHC2	PHC1	CBX2	UBE2I	CBX7	FAM124A				SMAD4	APP	UBC	RNF2	SMAD3	SMAD2	TRIM27	SPTBN1	RUNX1	MED6
	the 10 core nodes (decreasingly ordered by the module assignment values) of the module PAPPA													the 10 core nodes (decreasingly ordered by the module assignment values) of the module RABEP1													the 10 core nodes (decreasingly ordered by the module assignment values) of the module STK24													the 10 core nodes (decreasingly ordered by the module assignment values) of the module UBC
	PAPPA	PRG2	H2AFX	SMAD9	SKIL	SMAD3	SMAD2	EVC2	BANF1	NFIC				RABEP1	RAB5A	GGA1	GGA2	RABGEF1	EEA1	RIN1	YWHAG	RAB4A	GGA3				STK24	PDCD10	STRN3	SLMAP	FGFR1OP2	CEP135	NEDD4	SYNCRIP	VAV2	CCT7				UBC	APP	RNF2	HUWE1	TRIM27	LZTS2	CTBP1	ATXN3	IQGAP1	SF3B2
	the 10 core nodes (decreasingly ordered by the module assignment values) of the module GOSR2													the 10 core nodes (decreasingly ordered by the module assignment values) of the module CBX2													the 10 core nodes (decreasingly ordered by the module assignment values) of the module RBM8A													the 10 core nodes (decreasingly ordered by the module assignment values) of the module SKP1
	GOSR2	STX5	USO1	STX4	GOLGA8F	APP	STX6	PRKACA	FDX1L	L3MBTL4				CBX2	BMI1	RNF2	RYBP	PCGF2	HIST3H3	CBX4	PHC2	MDFI	AGK				RBM8A	MAGOH	UPF2	EIF4A3	UPF1	SMG1	APP	FGF12	SRPK2	SRRM2				SKP1	CUL1	BTRC	SKP2	RNF2	FBXW7	GLMN	FBXW11	FBXO6	RBX1
	the 10 core nodes (decreasingly ordered by the module assignment values) of the module SESN2													the 10 core nodes (decreasingly ordered by the module assignment values) of the module EPOR													the 10 core nodes (decreasingly ordered by the module assignment values) of the module RBFOX2													the 10 core nodes (decreasingly ordered by the module assignment values) of the module SHC1
	SESN2	SQSTM1	ATG13	PRDX1	KEAP1	RBX1	VCP	TTN	SRRM2	DDA1				EPOR	CD28	PIK3R1	GRB2	EPO	STAT5A	SOCS2	JAK2	CISH	CD80				RBFOX2	ATXN1	PLEKHB1	ZDHHC17	NUMBL	UHRF1BP1L	DOCK5	OPCML	DAZAP2	HNRNPF				SHC1	GRB2	EGFR	WASL	ITSN1	PTPN1	MUC1	PDGFRA	WIPF2	CBL
	the 10 core nodes (decreasingly ordered by the module assignment values) of the module LMTK2													the 10 core nodes (decreasingly ordered by the module assignment values) of the module TOP3A													the 10 core nodes (decreasingly ordered by the module assignment values) of the module LARP7													the 10 core nodes (decreasingly ordered by the module assignment values) of the module APP
	LMTK2	MYO6	PPP1CC	PPP1CA	PPP1R2	CDK5	NAPEPLD	PPP1R3B	PRKCB	BAD				TOP3A	C1orf86	FANCA	BLM	FANCM	RPA1	FANCG	FANCL	TERF2	MIB1				LARP7	CDK9	MEPCE	CCNT1	HEXIM1	HNRNPA1	PRPF40A	BARD1	VCPIP1	TERF1				APP	RNF32	APBB1	NDUFA2	SF3B2	WASL	MRPL52	RNF2	KRTAP4-2	MAG
	the 10 core nodes (decreasingly ordered by the module assignment values) of the module FAM117B													the 10 core nodes (decreasingly ordered by the module assignment values) of the module STRN4													the 10 core nodes (decreasingly ordered by the module assignment values) of the module TAB3													the 10 core nodes (decreasingly ordered by the module assignment values) of the module HDAC3
	FAM117B	KEAP1	NEDD1	BANP	DYRK1B	DYRK1A	SESN2	SHMT2	TUBGCP6	ATG13				STRN4	STK24	STRN3	FAM40B	PPP2R1A	MOV10	MST4	MOB4	STK25	ZRANB1				TAB3	MAP3K7	TAB1	BECN1	C21orf7	TAB2	CALCOCO2	CEP57L1	RBCK1	SMAD7				HDAC3	HDAC5	THRA	NCOR1	NCOR2	RORA	YWHAQ	RUNX1	CTBP1	YY1
	the 10 core nodes (decreasingly ordered by the module assignment values) of the module RGS11													the 10 core nodes (decreasingly ordered by the module assignment values) of the module Cep63													the 10 core nodes (decreasingly ordered by the module assignment values) of the module POLR2D													the 10 core nodes (decreasingly ordered by the module assignment values) of the module UBE2G2
	RGS11	GNB5	SNTA1	ADRB2	HSP90AA1	ITGB5	TTN							Cep63	DISC1	EZH2	NCOR2	PPP1R13B	CEP57	SPTAN1	EXOC4	ARNT2	SMARCE1				POLR2D	POLR2C	POLR2G	POLR2A	POLR2B	POLR2L	IKBKG	RPAP2	BRCA1	SRC				UBE2G2	AMFR	AUP1	PARK2	BAG3	ERLEC1	MUL1	RNF5	TRIM9	MDM2
	the 10 core nodes (decreasingly ordered by the module assignment values) of the module NLRP1													the 10 core nodes (decreasingly ordered by the module assignment values) of the module LCAT													the 10 core nodes (decreasingly ordered by the module assignment values) of the module DSN1													the 10 core nodes (decreasingly ordered by the module assignment values) of the module RUVBL1
	NLRP1	CASP9	TRIM68	CUL3	KIAA0913									LCAT	APOA1	APOA2	APOE										DSN1	MIS12	TF	CBX5	ZWINT	NXF1	MOV10	SUGT1	HSP90AA1	ZNF568				RUVBL1	RUVBL2	INO80B	INO80D	INO80	TTI2	ELAVL1	SUMO1	INO80E	HDAC5
	the 10 core nodes (decreasingly ordered by the module assignment values) of the module SPRY4													the 10 core nodes (decreasingly ordered by the module assignment values) of the module EPC1													the 10 core nodes (decreasingly ordered by the module assignment values) of the module PPP1R9B													the 10 core nodes (decreasingly ordered by the module assignment values) of the module MAX
	SPRY4	C9orf25	ZDHHC17	SPRY2	RCAN3	NIPSNAP3A	OFCC1	POLA2	TNNI3	CBL				EPC1	MORF4L1	C20orf20	MORF4L2	DMAP1	KAT5	MYC	H2AFZ	EED	SRF				PPP1R9B	DEAF1	PPP1CA	PPP1CC	DRD2	C12orf68	PIN1	ACTA1	CDKN2A	WDR48				MAX	MYC	MXD1	MXD3	MYCN	TRRAP	MNT	EP300	TF	MAP3K13
	the 10 core nodes (decreasingly ordered by the module assignment values) of the module LPAR2													the 10 core nodes (decreasingly ordered by the module assignment values) of the module TFE3													the 10 core nodes (decreasingly ordered by the module assignment values) of the module LRRFIP1													the 10 core nodes (decreasingly ordered by the module assignment values) of the module TAB1
	LPAR2	TRIP6	BCL6	SIVA1	ATXN1	FOSL1	KIAA0913	KIAA0182	ZBTB7A	MLL4				TFE3	PPP1R12C	SMAD3	MITF	EPRS	SMAD4	EIF3A	RPA3	E2F3	TFEC				LRRFIP1	FLII	MED4	RPLP0	LGR4	DDX1	C22orf28	CEP44	RFC2	EPRS				TAB1	MAP3K7	TAB2	MAPK14	DUSP16	TRAF6	XIAP	MOV10	TAB3	HSP90AA1
	the 10 core nodes (decreasingly ordered by the module assignment values) of the module GDNF													the 10 core nodes (decreasingly ordered by the module assignment values) of the module NPHP1													the 10 core nodes (decreasingly ordered by the module assignment values) of the module PPP6R2													the 10 core nodes (decreasingly ordered by the module assignment values) of the module FADD
	GDNF	GFRA2	AGTRAP	COPS5										NPHP1	BCAR1	UBQLN4	TNK2	EDN1	FLNA	FLNB	ADAM15	Cep164	PTK2B				PPP6R2	PPP6C	PLK1	AURKA	PFDN5	PPP6R3	USP49	PRKDC	ACSL3	WDR92				FADD	CASP10	CASP8	FAS	RIPK1	CFLAR	TNFRSF10B	TRADD	TNFRSF1A	FASLG
	the 10 core nodes (decreasingly ordered by the module assignment values) of the module IGFBP4													the 10 core nodes (decreasingly ordered by the module assignment values) of the module BMP2													the 10 core nodes (decreasingly ordered by the module assignment values) of the module GTF2H3													the 10 core nodes (decreasingly ordered by the module assignment values) of the module MUC1
	IGFBP4	IGF1	IGF2	SUV39H1	KDM1A	PRAME								BMP2	BMPR1A	BMPR2	ENG	BMPR1B	ACTR2	TGFB1	OGT						GTF2H3	ERCC3	GTF2H2	CDK7	GTF2H4	RPA2	RPA3	AR	GTF2H2D	RPA1				MUC1	CTNNB1	SRC	RUVBL1	PTPN1	MAGI1	ERBB2	GSK3B	GALNT12	IKBKG
	the 10 core nodes (decreasingly ordered by the module assignment values) of the module MS4A12													the 10 core nodes (decreasingly ordered by the module assignment values) of the module SEPT4													the 10 core nodes (decreasingly ordered by the module assignment values) of the module MAGEC2													the 10 core nodes (decreasingly ordered by the module assignment values) of the module CHEK2
	MS4A12	FAM3A												SEPT4	XIAP	SNCA	KIAA0317	BIRC3	SIAH1	USP19	USP47	BCL10	OPRM1				MAGEC2	TRIM28	ZNF197	ZNF224	SOX2	AP2M1	ATM	P4HA3	SSX2	ZMYND11				CHEK2	ELAVL1	TP53	CDC25C	BRCA1	ATF3	MDM2	ATM	CDC25A	PPP2R3B
	the 10 core nodes (decreasingly ordered by the module assignment values) of the module TRPC7													the 10 core nodes (decreasingly ordered by the module assignment values) of the module REPS2													the 10 core nodes (decreasingly ordered by the module assignment values) of the module NUMBL													the 10 core nodes (decreasingly ordered by the module assignment values) of the module ATRX
	TRPC7	ITPR3												REPS2	EPN1	CDK1	EPS15	AP2A1	AMPH	AR	GRB2	RALBP1	REPS1				NUMBL	C12orf68	TRAF6	TRAF5	TAB2	SPSB3	ACTN1	SIAH1	RBFOX1	MAGED1				ATRX	SUMO2	DAXX	RAD51	TPR	BYSL	RSF1	FBLIM1	CBX5	DIS3
	the 10 core nodes (decreasingly ordered by the module assignment values) of the module RLN3													the 10 core nodes (decreasingly ordered by the module assignment values) of the module SERPINB3													the 10 core nodes (decreasingly ordered by the module assignment values) of the module FAM124A													the 10 core nodes (decreasingly ordered by the module assignment values) of the module RBL1
	RLN3	RXFP3												SERPINB3	CTSL1	CUL2	UCHL5	MAPK8	PSMA3	WWOX	COPS5	TFE3	ACP1				FAM124A	ZNF165	SRPK1	THAP1	ZNF250	FGF12	LNX1	Cep70	CCDC33	AES				RBL1	LIN37	E2F4	CDK2	MYBL2	E2F1	CCNA2	LIN9	MYBL1	RBL2
	the 10 core nodes (decreasingly ordered by the module assignment values) of the module C7orf43													the 10 core nodes (decreasingly ordered by the module assignment values) of the module PYGO2													the 10 core nodes (decreasingly ordered by the module assignment values) of the module ACVR2A													the 10 core nodes (decreasingly ordered by the module assignment values) of the module ATF3
	C7orf43	AMOTL2												PYGO2	MOV10	NXF1	FAM212B	WDR5	MLL2	ZC3H3	KAT2A	BCL9	C9orf40				ACVR2A	INHBA	ACVR1B	BMP10	UBC									ATF3	JUN	HMGA1	TP53	MDM2	ETV1	COBRA1	HSP90AA1	ATF2	HDAC1
	the 10 core nodes (decreasingly ordered by the module assignment values) of the module KCNQ3													the 10 core nodes (decreasingly ordered by the module assignment values) of the module RGS5													the 10 core nodes (decreasingly ordered by the module assignment values) of the module ZNF136													the 10 core nodes (decreasingly ordered by the module assignment values) of the module MLST8
	KCNQ3	KCNQ5												RGS5	GNAO1	GNAI2	GNAI3	ADRB2	GNAQ	GNAI1	C19orf6	OPRM1	ERGIC1				ZNF136	MDFI	ZNF490	MTUS2	ZC4H2	CCNDBP1	Cep70	KRTAP10-3	PPP2R2B	KRT40				MLST8	MTOR	RPTOR	RICTOR	EIF4EBP1	ATXN1	FKBP8	ULK1	KRT85	PRMT1
	the 10 core nodes (decreasingly ordered by the module assignment values) of the module SDR16C5													the 10 core nodes (decreasingly ordered by the module assignment values) of the module STAP2													the 10 core nodes (decreasingly ordered by the module assignment values) of the module DCN													the 10 core nodes (decreasingly ordered by the module assignment values) of the module DISC1
	SDR16C5													STAP2	CAB39L	MLH1	CBL	MX1	STK11	CSF1R	PTK2	IKBKB	CHUK				DCN	TGFB1	EGFR	MET	FLNA	BRCA1	SH2D3C	PTPN18	AP2A1	F3				DISC1	NDEL1	ITSN1	Cep63	TRIO	TRAF3IP1	SYNE1	IMMT	PPM1E	AKAP9
	the 10 core nodes (decreasingly ordered by the module assignment values) of the module POFUT2													the 10 core nodes (decreasingly ordered by the module assignment values) of the module CABLES2													the 10 core nodes (decreasingly ordered by the module assignment values) of the module HMGA2													the 10 core nodes (decreasingly ordered by the module assignment values) of the module BAP1
	POFUT2													CABLES2	CDK5	CDK3	ABL1	JAK1	TP53	DTX3L							HMGA2	NPM1	SMAD9	E4F1	SMAD1	NFKB1	PCBP2	PTBP1	SYNCRIP	HDGF				BAP1	HCFC1	ASXL1	OGT	ASXL2	FOXK1	UBE2O	ANKRD17	HIST2H2AC	BRCA1
	the 10 core nodes (decreasingly ordered by the module assignment values) of the module ESM1													the 10 core nodes (decreasingly ordered by the module assignment values) of the module ANGPT1													the 10 core nodes (decreasingly ordered by the module assignment values) of the module KCNIP3													the 10 core nodes (decreasingly ordered by the module assignment values) of the module ARNT
	ESM1													ANGPT1	TEK	UBC											KCNIP3	PSEN1	PSEN2	CD177	CALM2	CLN3	TARBP2	MAVS	IGLV3-25	CREB1				ARNT	HIF1A	AHR	SIM2	AIP	EPAS1	SIM1	NAA38	TCEB2	CUL2
														the 10 core nodes (decreasingly ordered by the module assignment values) of the module C16orf74													the 10 core nodes (decreasingly ordered by the module assignment values) of the module SIM2													the 10 core nodes (decreasingly ordered by the module assignment values) of the module GNAQ
														C16orf74	UNC119	PPP3CA	ALDH2	RPL13A	EIF6	ALDH1A1	C14orf1	HSPD1					SIM2	ARNT	ARIH1	HSP90AA1	PARK2	KLHL34	FBXO9	ZC3H7B	SOCS6	SSR3				GNAQ	TBXA2R	RIC8A	ADRBK1	RGS4	LUM	CDK19	ATP4A	VIPR1	CYTH1
														the 10 core nodes (decreasingly ordered by the module assignment values) of the module CMYA5													the 10 core nodes (decreasingly ordered by the module assignment values) of the module RWDD1													the 10 core nodes (decreasingly ordered by the module assignment values) of the module TNKS
														CMYA5	FOXK1	EPRS	PSMC4	SIRT1	ASNS	JAK1	RPS7	WDR27	PDIA4				RWDD1	DRG2	DRG1	NUDT18	HDAC6	RETNLB	SIRT5	POLR1B	ATG12	UBC				TNKS	TERF1	TNKS1BP1	TNIK	ARPP21	TERF2	GMDS	TINF2	BLZF1	SH3BP5
														the 10 core nodes (decreasingly ordered by the module assignment values) of the module LIMS3													the 10 core nodes (decreasingly ordered by the module assignment values) of the module KLHL18													the 10 core nodes (decreasingly ordered by the module assignment values) of the module PHF1
														LIMS3	GMCL1P1	BCL6											KLHL18	COPS6	COPS5	ORAI2	EEF1G	COPS4	SETDB1	FBXO9	UNC119	CCDC47				PHF1	RBPMS	EZH2	RBBP7	SUZ12	ZC3H10	LOXL2	FASTK	CALCOCO2	LPP
														the 10 core nodes (decreasingly ordered by the module assignment values) of the module VAC14													the 10 core nodes (decreasingly ordered by the module assignment values) of the module EPC2													the 10 core nodes (decreasingly ordered by the module assignment values) of the module AFF1
														VAC14	LINC00518	C4orf33											EPC2	MORF4L2	ZNF131	DMAP1	C20orf20	KAT5	MYC	KPNA2	WDR26	UHRF2				AFF1	CDK9	MLLT1	MLLT3	CCNT1	MLL	ELL2	SMAD9	DDX6	NSD1
														the 10 core nodes (decreasingly ordered by the module assignment values) of the module MUC20													the 10 core nodes (decreasingly ordered by the module assignment values) of the module PEX5													the 10 core nodes (decreasingly ordered by the module assignment values) of the module MAP2K5
														MUC20	ELOVL3												PEX5	LONP2	PECR	ISL1	OS9	AMOT	WWOX	ANKRD26	ELAVL1	ANXA1				MAP2K5	MAP3K3	MAP3K2	SQSTM1	MAPK7	STAMBP	TRAF7	XRCC6	PRKCZ	PRKCI
														the 10 core nodes (decreasingly ordered by the module assignment values) of the module GDAP1L1													the 10 core nodes (decreasingly ordered by the module assignment values) of the module ANAPC16													the 10 core nodes (decreasingly ordered by the module assignment values) of the module DSN1
														GDAP1L1													ANAPC16	ANAPC4	TP53BP1	CDC20	MDC1	RBBP6	ELAVL1	SPAG9	DNAJC7	CPSF4				DSN1	MIS12	CBX5	ZWINT	NSL1	TF	PMF1	SUGT1	CBX3	AIMP2
														the 10 core nodes (decreasingly ordered by the module assignment values) of the module CEP55													the 10 core nodes (decreasingly ordered by the module assignment values) of the module SPN													the 10 core nodes (decreasingly ordered by the module assignment values) of the module RAD51D
														CEP55													SPN	MSN	EZR	SHMT2	LGALS1	DAXX	ZNF207	PAWR	STK24	PRKCA				RAD51D	XRCC2	RAD51C	PRDM14	CEP57L1	KRT15	ZSWIM7	IKZF3	KIFC3	BLM
														the 10 core nodes (decreasingly ordered by the module assignment values) of the module EBF3													the 10 core nodes (decreasingly ordered by the module assignment values) of the module GPR25													the 10 core nodes (decreasingly ordered by the module assignment values) of the module ASB6
														EBF3													GPR25	FTCD	CCDC155	MED4	VAPB	GRB14								ASB6	CUL5	RNF7	RCBTB1	KLHDC3	HIST1H2AK	FBXW10	MAN1B1	HIST1H2AL	CUL4B
														the 10 core nodes (decreasingly ordered by the module assignment values) of the module LRRC4C													the 10 core nodes (decreasingly ordered by the module assignment values) of the module FZD8													the 10 core nodes (decreasingly ordered by the module assignment values) of the module ERCC1
														LRRC4C													FZD8	LRP6	WNT1	SUMO1	ZNF224	ZNF568	METAP1D	PITHD1	ZNF131	FAM98B				ERCC1	SLX4	ERCC4	XPA	UBL7	MKRN3	USHBP1	VPS37B	TAF7	TAF6
																											the 10 core nodes (decreasingly ordered by the module assignment values) of the module SCTR													the 10 core nodes (decreasingly ordered by the module assignment values) of the module KXD1
																											SCTR	SNTA1	ADAMTS6	DNAL4	CYFIP1	RNF2	LRRFIP1	CDK13	AKAP9	UACA				KXD1	TBC1D25	MAP1LC3B	CEP19	TPM3	TPM1	IFT20	MAP1LC3A	LMO3	EWSR1
																											the 10 core nodes (decreasingly ordered by the module assignment values) of the module COL20A1													the 10 core nodes (decreasingly ordered by the module assignment values) of the module TNNC1
																											COL20A1	TEX11	FAM9B	REL	LYRM2	GATAD2B	EIF5A2	ATXN3	PRKAB2	RPGRIP1				TNNC1	TNNI3	TNNI1	PKD2L1	TCP10L	UBE2C	RBM15B	POLR2G	TNNT2	CNN1
																											the 10 core nodes (decreasingly ordered by the module assignment values) of the module DAPP1													the 10 core nodes (decreasingly ordered by the module assignment values) of the module LRRFIP1
																											DAPP1	HSD3B7	RPL23	HSPA1A	DNAJC7	SMAD9	FBXO25	CUL7	CDC37	DISC1				LRRFIP1	FLII	LGR4	FKBP3	CEP44	RPLP0	RFC2	DPY30	DHX9	C14orf166
																											the 10 core nodes (decreasingly ordered by the module assignment values) of the module ADAM33													the 10 core nodes (decreasingly ordered by the module assignment values) of the module BCL2L2
																											ADAM33	CLEC7A												BCL2L2	BAD	BIK	BCL2L11	BAK1	CCDC155	BID	TCF4	PMAIP1	FATE1
																											the 10 core nodes (decreasingly ordered by the module assignment values) of the module NANOS1													the 10 core nodes (decreasingly ordered by the module assignment values) of the module GLYCTK
																											NANOS1	CNOT3												GLYCTK	TRIP13	KIAA1609	CRYBA2	GOLGA2	TP53I3	FNDC3B	KRT15	TUBGCP4	FAM154A
																											the 10 core nodes (decreasingly ordered by the module assignment values) of the module APPBP2													the 10 core nodes (decreasingly ordered by the module assignment values) of the module AKAP11
																											APPBP2													AKAP11	PRKAR2A	PPP1CA	AKAP9	GSK3B	PRKACA	PRKACB	PRKAR2B	PRKAR1A	PPP1CC
																											the 10 core nodes (decreasingly ordered by the module assignment values) of the module SNRK													the 10 core nodes (decreasingly ordered by the module assignment values) of the module ZNF165
																											SNRK	PRKAA1	STK11											ZNF165	FAM124A	ZNF446	KRT40	NFKBID	DVL2	PDLIM7	CCDC85B	ZNF250	C14orf118
																											the 10 core nodes (decreasingly ordered by the module assignment values) of the module PGF													the 10 core nodes (decreasingly ordered by the module assignment values) of the module C17orf70
																											PGF	FLT1												C17orf70	FANCM	FANCA	FANCL	APITD1	MDFI	FANCG	STRA13	POLN	C5orf20
																											the 10 core nodes (decreasingly ordered by the module assignment values) of the module GPT													the 10 core nodes (decreasingly ordered by the module assignment values) of the module MAGI1
																											GPT	CDC7												MAGI1	BAI1	SFN	LRP2	RAPGEF2	FCHSD2	CDH1	ACTN4	IGSF5	LATS2
																											the 10 core nodes (decreasingly ordered by the module assignment values) of the module MUC20													the 10 core nodes (decreasingly ordered by the module assignment values) of the module ETV1
																											MUC20	ELOVL3												ETV1	RFWD2	MAPK3	NCOA3	RPS6KA5	CCND3	NCOA2	SPI1	MAPK8	MAPK14
																											the 10 core nodes (decreasingly ordered by the module assignment values) of the module LSAMP													the 10 core nodes (decreasingly ordered by the module assignment values) of the module ATXN1
																											LSAMP	NEGR1												ATXN1	ZC3H10	NPHP3	WNK2	RBPMS	Cep164	PRR20A	DAB1	DAZAP2	APPBP2
																											the 10 core nodes (decreasingly ordered by the module assignment values) of the module ODZ1													the 10 core nodes (decreasingly ordered by the module assignment values) of the module GNG13
																											ODZ1	MBD1												GNG13	GNB1	GNB5	GNB4	KCNJ3	GNB3	GNAT3	PTK2	ADRB2	DRD2
																											the 10 core nodes (decreasingly ordered by the module assignment values) of the module MBD5													the 10 core nodes (decreasingly ordered by the module assignment values) of the module MKLN1
																											MBD5	KIAA1549	APC											MKLN1	RANBP9	PTGER3	RMND5A	SOX2	DISC1	ELAVL1	MYC	THRA	MED22
																											the 10 core nodes (decreasingly ordered by the module assignment values) of the module MRAP													the 10 core nodes (decreasingly ordered by the module assignment values) of the module EDA
																											MRAP	MC2R	MGRN1											EDA	PLN	EDAR	OSTC	OSTCP1	DOLK	FADD	ATG5
																											the 10 core nodes (decreasingly ordered by the module assignment values) of the module HLA-DOB													the 10 core nodes (decreasingly ordered by the module assignment values) of the module KRIT1
																											HLA-DOB	CD82												KRIT1	ITGB1BP1	RGS4	PLCB1	PIK3R4	RAP1B	RCHY1	PIK3C3	DAPK1	GNAQ
																											the 10 core nodes (decreasingly ordered by the module assignment values) of the module CELSR1													the 10 core nodes (decreasingly ordered by the module assignment values) of the module RTKN
																											CELSR1	PSAP	RYK											RTKN	RHOA	AKAP13	MAP1LC3A	TRIO	YWHAB	CASP10	DIAPH1	RHOG	NAV2
																											the 10 core nodes (decreasingly ordered by the module assignment values) of the module SCGB3A1													the 10 core nodes (decreasingly ordered by the module assignment values) of the module CPSF4
																											SCGB3A1	MARCO	NOTCH3											CPSF4	FIP1L1	ECT2	CDC73	RBBP6	CLK2	MDC1	CCDC8	MEOX2	NPM1
																											the 10 core nodes (decreasingly ordered by the module assignment values) of the module C19orf46													the 10 core nodes (decreasingly ordered by the module assignment values) of the module PEX16
																											C19orf46													PEX16	PEX19	PEX14	ABCD1	CAND1	ABCD3	SLC27A2	RPSA	TERF2	NDUFA12
																											the 10 core nodes (decreasingly ordered by the module assignment values) of the module VWA5B2													the 10 core nodes (decreasingly ordered by the module assignment values) of the module KCNJ3
																											VWA5B2													KCNJ3	KCNJ5	PTK2	ADRB2	DRD2	GNB2L1	FYN	GNB1	NEO1	ILVBL
																											the 10 core nodes (decreasingly ordered by the module assignment values) of the module SLC10A1													the 10 core nodes (decreasingly ordered by the module assignment values) of the module ZMYND10
																											SLC10A1													ZMYND10	TSC22D4	C15orf55	NR0B2	KRTAP10-3	CD300A	B4GALT7	RPUSD3	KRT38	RABGGTB
																											the 10 core nodes (decreasingly ordered by the module assignment values) of the module ELOVL2													the 10 core nodes (decreasingly ordered by the module assignment values) of the module SNAPC2
																											ELOVL2													SNAPC2	SNAPC4	TBP	SNAPC3	ERCC1	MUC1	CTBP1	RUVBL1	MKRN3	USHBP1
																											the 10 core nodes (decreasingly ordered by the module assignment values) of the module EBF2													the 10 core nodes (decreasingly ordered by the module assignment values) of the module WNK2
																											EBF2													WNK2	KLHL3	DGCR14	ATXN1	YWHAZ	NPHP3	Cep164	RBM26	ILVBL	MAP2K5
																											the 10 core nodes (decreasingly ordered by the module assignment values) of the module RXFP2													the 10 core nodes (decreasingly ordered by the module assignment values) of the module EVI5L
																											RXFP2													EVI5L	NUDT18	PSEN2	RAB10	SRPK2	A2M	RNF32	FOXN3	KXD1	CCM2
																											the 10 core nodes (decreasingly ordered by the module assignment values) of the module MTTP													the 10 core nodes (decreasingly ordered by the module assignment values) of the module LONP2
																											MTTP													LONP2	PEX5	OS9	AMOT	WWOX	HN1L	MIA3	PATL1	ELAVL1	RPRD1B
																																								the 10 core nodes (decreasingly ordered by the module assignment values) of the module ZNF747
																																								ZNF747	SUFU	APPBP2	GLI3	CBX5	ELAVL1	HIST1H2AK	GSK3A	ZIC2	SAP18
																																								the 10 core nodes (decreasingly ordered by the module assignment values) of the module ABCG8
																																								ABCG8	LMNB1	MAL2	AKT2	NR4A1	PCGF2	PHC2	CBX2	ABHD6	HIF1A
																																								the 10 core nodes (decreasingly ordered by the module assignment values) of the module IFT27
																																								IFT27	HSPB11	PRDX5	GOLGA2	ITPKB	C12orf52	PATL1	PSME3	PTMS	DCP1A
																																								the 10 core nodes (decreasingly ordered by the module assignment values) of the module ACAN
																																								ACAN	VCAN	CCL8	FBLN2	LUM	CCBP2
																																								the 10 core nodes (decreasingly ordered by the module assignment values) of the module NMI
																																								NMI	HHLA3	CNKSR3	CYHR1	TOLLIP	H1FX	MAPK9
																																								the 10 core nodes (decreasingly ordered by the module assignment values) of the module MAP6
																																								MAP6	RORB
																																								the 10 core nodes (decreasingly ordered by the module assignment values) of the module TIGD7
																																								TIGD7	RAB3IL1
																																								the 10 core nodes (decreasingly ordered by the module assignment values) of the module CEL
																																								CEL	OLR1
																																								the 10 core nodes (decreasingly ordered by the module assignment values) of the module HLA-DOB
																																								HLA-DOB	CD82
																																								the 10 core nodes (decreasingly ordered by the module assignment values) of the module MUC5AC
																																								MUC5AC	GALNT14	GALNT12
																																								the 10 core nodes (decreasingly ordered by the module assignment values) of the module UGT1A4
																																								UGT1A4
																																								the 10 core nodes (decreasingly ordered by the module assignment values) of the module GHRH
																																								GHRH
																																								the 10 core nodes (decreasingly ordered by the module assignment values) of the module SORT1
																																								SORT1
																																								the 10 core nodes (decreasingly ordered by the module assignment values) of the module PEMT
																																								PEMT
																																								the 10 core nodes (decreasingly ordered by the module assignment values) of the module TAC4
																																								TAC4
																																								the 10 core nodes (decreasingly ordered by the module assignment values) of the module RXFP2
																																								RXFP2
																																								the 10 core nodes (decreasingly ordered by the module assignment values) of the module LCN1
																																								LCN1
																																								the 10 core nodes (decreasingly ordered by the module assignment values) of the module NRXN1
																																								NRXN1
																																								the 10 core nodes (decreasingly ordered by the module assignment values) of the module IL18BP
																																								IL18BP
																																								the 10 core nodes (decreasingly ordered by the module assignment values) of the module EPM2AIP1
																																								EPM2AIP1
																																								the 10 core nodes (decreasingly ordered by the module assignment values) of the module DNAJC30
																																								DNAJC30

## Sheet: Table S7
	Supplemental Table S7. Overlap between GHD and TS interactome models at each year of therapy with r-hGH. Box and Whisker plots are output from BORUTA, a random forest based assessment of variable importance, green box = variable confirmed as important (of predictive value), yellow box = variable of tentative importance, red box = variable that is rejected, blue boxes = derived shadow variables us…
						GHD LO										TS Lo										GHD Hi										TS Hi
		Y1		Probe Sets	Gene	meanImp	medianImp	minImp	maxImp	decision						meanImp	medianImp	minImp	maxImp	decision					meanImp	medianImp	minImp	maxImp	decision						meanImp	medianImp	minImp	maxImp	decision
				203181_x_at	SRPK2	9.0932	8.96103	8.02438	10.7756	Confirmed					203181_x_at	4.09531	4.15768	2.07801	6.242	Confirmed				203181_x_at	9.46642	9.64627	8.61646	10.0959	Confirmed					203181_x_at	4.66007	4.61873	2.94156	6.26949	Confirmed
				203182_s_at	SRPK2	7.69914	7.73659	6.24044	8.75936	Confirmed					203182_s_at	11.3835	11.4284	9.67605	12.8765	Confirmed				203182_s_at	12.3364	12.2578	11.6471	13.1883	Confirmed					203182_s_at	2.08475	1.9951	0.31797	3.72725	Rejected
				205742_at	TNNI3	8.89683	8.91131	7.05282	10.5408	Confirmed					205742_at	9.05583	9.1623	7.01473	10.6236	Confirmed				205742_at	5.24235	5.55874	4.00937	6.06405	Confirmed					205742_at	13.0727	12.9591	11.7218	14.9602	Confirmed
				206923_at	PRKCA	7.06286	7.22481	5.45732	8.40947	Confirmed					206923_at	7.87426	7.89796	5.71592	9.64948	Confirmed				206923_at	4.19921	4.32233	3.20225	4.85924	Confirmed					206923_at	7.79134	7.78923	6.4177	9.53813	Confirmed
				208648_at	VCP	8.91665	8.78183	6.69587	10.513	Confirmed					208648_at	2.62712	2.59911	0.287269	4.74469	Tentative				208648_at	8.74232	8.43392	7.83361	10.0271	Confirmed					208648_at	3.92758	3.89685	1.8277	5.76878	Confirmed
				209685_s_at	PRKCB	10.2711	10.2879	8.79671	11.2971	Confirmed					209685_s_at	6.86289	6.82079	5.21735	9.10103	Confirmed				209685_s_at	7.71556	7.62069	6.89926	9.55521	Confirmed					209685_s_at	5.8023	5.81149	4.0855	6.92795	Confirmed
				210249_s_at	NCOA1	8.00424	7.94353	6.56298	9.13598	Confirmed					210249_s_at	4.97685	5.00232	2.62104	6.7645	Confirmed				210249_s_at	8.88139	8.88505	7.50359	9.8598	Confirmed					210249_s_at	6.50801	6.45217	4.38269	7.99101	Confirmed
				210695_s_at	WWOX	6.87765	7.09513	5.59853	8.47545	Confirmed					210695_s_at	11.2242	11.2045	9.70057	13.5011	Confirmed				210695_s_at	8.27641	8.14591	7.47642	9.13901	Confirmed					210695_s_at	10.2821	10.2927	8.11403	11.9643	Confirmed
				211110_s_at	AR	10.1882	10.3667	8.00588	11.7901	Confirmed					211110_s_at	3.94012	3.95938	0.99911	6.21101	Confirmed				211110_s_at	12.2144	11.935	11.5624	14.2515	Confirmed					211110_s_at	6.2353	6.23223	4.58926	8.17773	Confirmed
				214360_at	SMARCA4	5.23309	5.39983	3.54884	7.11419	Confirmed					214360_at	6.49977	6.49825	4.51547	8.69883	Confirmed				214360_at	5.77819	5.64576	4.96711	6.83197	Confirmed					214360_at	8.73969	8.69094	7.23777	10.1931	Confirmed
				221147_x_at	WWOX	8.91903	8.97827	7.03183	10.5655	Confirmed					221147_x_at	7.14335	7.07819	5.58455	8.63389	Confirmed				221147_x_at	7.98084	8.06986	6.92329	8.8778	Confirmed					221147_x_at	8.12048	8.08525	6.28344	10.0816	Confirmed
				223679_at	CTNNB1	6.78994	7.00152	3.84222	8.22471	Confirmed					223679_at	4.47987	4.53427	2.6226	6.28317	Confirmed				223679_at	7.65387	7.62926	6.48464	8.76743	Confirmed					223679_at	7.34939	7.45137	6.00795	8.87844	Confirmed
				225393_at	GATAD2B	9.24083	9.20397	7.4682	10.8604	Confirmed					225393_at	3.32354	3.35551	1.0173	5.48016	Confirmed				225393_at	11.1955	11.0685	10.5124	12.1415	Confirmed					225393_at	3.81748	3.85212	1.25721	5.63758	Confirmed
				227817_at	PRKCB	8.19251	8.17106	6.56772	9.60604	Confirmed					227817_at	4.41609	4.37842	2.37342	5.94625	Confirmed				227817_at	6.37344	6.45801	5.37384	7.39327	Confirmed					227817_at	7.68782	7.67704	4.76787	9.17593	Confirmed
				228795_at	PRKCB	6.01078	6.08097	4.20205	7.47059	Confirmed					228795_at	6.875	6.95597	4.09406	8.51129	Confirmed				228795_at	6.94409	7.01096	6.06469	7.78876	Confirmed					228795_at	6.30244	6.31034	4.37053	8.09402	Confirmed
				230091_at	---	5.22955	5.25943	3.67498	6.62315	Confirmed					230091_at	9.65183	9.68432	8.27238	11.2458	Confirmed				230091_at	9.85123	9.8321	9.14405	10.6876	Confirmed					230091_at	6.61279	6.57659	4.5681	7.88768	Confirmed
				239123_at	---	9.14452	8.72465	8.09191	11.5337	Confirmed					239123_at	4.2457	4.13431	2.11853	6.61165	Confirmed				239123_at	10.0922	10.1951	9.31143	10.8703	Confirmed					239123_at	11.9609	11.9528	10.9378	13.414	Confirmed
				Probe Sets	Gene	meanImp	medianImp	minImp	maxImp	decision						meanImp	medianImp	minImp	maxImp	decision					meanImp	medianImp	minImp	maxImp	decision						meanImp	medianImp	minImp	maxImp	decision
		Y2		1555183_at	TERF2	10.8352	10.8506	8.4448	12.8029	Confirmed					1555183_at	5.14238	5.13577	3.49239	6.56586	Confirmed				1555183_at	6.49502	6.48658	5.27748	8.09463	Confirmed					1555183_at	2.38799	2.55627	0.216656	3.9483	Rejected
				201726_at	ELAVL1	3.67007	3.69856	0.787742	5.45668	Confirmed					201726_at	3.30914	3.28069	1.2634	4.72019	Tentative				201726_at	5.34799	5.52064	3.35303	6.84906	Confirmed					201726_at	8.69054	8.72662	6.99473	9.84478	Confirmed
				201846_s_at	RYBP	8.35524	8.40315	6.49688	10.0722	Confirmed					201846_s_at	2.04416	2.00433	-0.0828481	4.00293	Rejected				201846_s_at	6.6192	6.74998	5.0604	8.02514	Confirmed					201846_s_at	3.46746	3.52118	0.929112	5.52064	Tentative
				203079_s_at	CUL2	6.10382	6.1258	4.37136	8.05419	Confirmed					203079_s_at	1.81099	1.95933	0.521143	3.58431	Rejected				203079_s_at	3.31088	3.2997	1.60402	5.22471	Confirmed					203079_s_at	5.35205	5.40128	3.88478	7.02863	Confirmed
				203085_s_at	TGFB1	5.5557	5.55588	3.1614	7.05837	Confirmed					203085_s_at	1.43269	1.37402	-0.055434	3.21857	Rejected				203085_s_at	9.56106	9.50651	7.62454	11.2099	Confirmed					203085_s_at	5.02992	4.95318	3.47368	6.90384	Confirmed
				203373_at	SOCS2	6.50733	6.57601	4.83866	8.44296	Confirmed					203373_at	6.48516	6.52874	4.40076	8.10485	Confirmed				203373_at	10.142	10.0935	8.94206	11.4308	Confirmed					203373_at	3.63826	3.66712	1.55749	5.47093	Tentative
				203806_s_at	FANCA	6.41178	6.38628	4.99255	7.79322	Confirmed					203806_s_at	8.45764	8.54117	6.88228	10.3318	Confirmed				203806_s_at	4.86552	4.74383	3.18366	6.31485	Confirmed					203806_s_at	8.68616	8.7606	6.64634	10.2714	Confirmed
				204413_at	TRAF2	2.77294	2.76769	0.386962	4.9271	Tentative					204413_at	3.57789	3.60335	1.0733	5.64603	Tentative				204413_at	3.52378	3.50973	1.08022	5.43544	Confirmed					204413_at	4.8377	4.84268	2.32565	6.18755	Confirmed
				205398_s_at	SMAD3	7.70548	7.74515	5.75717	9.21193	Confirmed					205398_s_at	5.31094	5.27161	3.48142	6.85998	Confirmed				205398_s_at	4.85354	4.90403	2.95238	6.44046	Confirmed					205398_s_at	5.35584	5.26623	3.79715	7.1887	Confirmed
				206170_at	ADRB2	4.04009	4.03223	2.26216	6.3438	Confirmed					206170_at	4.30021	4.39582	2.42125	5.93237	Confirmed				206170_at	4.88427	4.82807	3.34499	6.163	Confirmed					206170_at	6.91579	6.93871	4.84325	8.53438	Confirmed
				211832_s_at	MDM2	7.38807	7.4061	5.33881	9.20806	Confirmed					211832_s_at	3.08342	3.06378	0.976366	4.63551	Tentative				211832_s_at	8.6404	8.70568	7.23667	10.2059	Confirmed					211832_s_at	2.58286	2.68196	-0.381298	4.38098	Rejected
				212486_s_at	FYN	7.9415	7.83441	6.54794	9.83492	Confirmed					212486_s_at	3.40763	3.37191	1.5578	4.92206	Tentative				212486_s_at	7.43259	7.49547	5.9693	9.21589	Confirmed					212486_s_at	4.21992	4.19981	2.77057	5.86299	Confirmed
				215054_at	EPOR	8.91618	8.9494	7.26988	10.2637	Confirmed					215054_at	3.86213	3.95108	1.71495	5.58257	Confirmed				215054_at	5.67247	5.74647	3.51655	7.05862	Confirmed					215054_at	5.37835	5.41371	3.87202	6.89115	Confirmed
				217007_s_at	ADAM15	10.0155	9.9979	7.97317	11.9102	Confirmed					217007_s_at	3.89912	3.91953	1.96945	5.4855	Confirmed				217007_s_at	10.1335	10.1791	8.69591	11.4381	Confirmed					217007_s_at	6.64757	6.54375	5.12829	8.21464	Confirmed
				218284_at	SMAD3	3.11511	3.12874	1.19094	5.70293	Tentative					218284_at	9.07225	9.01162	7.32158	10.3984	Confirmed				218284_at	5.08647	5.03976	3.31453	7.11589	Confirmed					218284_at	6.72968	6.67536	5.10207	8.40544	Confirmed
				218397_at	FANCL	4.26463	4.24068	2.12209	5.67758	Confirmed					218397_at	4.29791	4.36283	2.30389	5.98837	Confirmed				218397_at	8.59835	8.56192	7.30317	10.2849	Confirmed					218397_at	2.92875	2.89967	0.738455	4.577	Tentative
				221223_x_at	CISH	4.56545	4.63673	1.43438	6.77221	Confirmed					221223_x_at	6.78252	6.77139	5.47961	8.94027	Confirmed				221223_x_at	3.76826	3.81282	1.94574	5.51106	Confirmed					221223_x_at	1.91959	1.99386	-0.0661782	3.72416	Rejected
				223049_at	GRB2	3.80763	3.78577	2.02522	5.9654	Confirmed					223049_at	2.85261	2.96135	0.430124	4.20364	Tentative				223049_at	9.32442	9.27989	7.8552	11.2499	Confirmed					223049_at	1.21461	1.50774	-0.940392	3.18133	Rejected
				223377_x_at	CISH	5.83332	5.86948	3.49138	7.93287	Confirmed					223377_x_at	5.40965	5.55707	3.53616	6.56802	Confirmed				223377_x_at	4.1397	4.13494	2.31999	5.89361	Confirmed					223377_x_at	2.95669	3.01422	1.06857	4.88236	Tentative
				223961_s_at	CISH	4.59445	4.65343	2.74199	6.02185	Confirmed					223961_s_at	9.13242	9.12176	7.93555	10.3355	Confirmed				223961_s_at	4.23168	4.27773	2.21637	6.50565	Confirmed					223961_s_at	5.95567	5.93375	3.93254	7.70979	Confirmed
				228572_at	LOC100507168	12.4864	12.5939	10.5961	14.1692	Confirmed					228572_at	6.0752	6.11287	4.24669	7.2546	Confirmed				228572_at	3.57681	3.53137	1.03599	5.1842	Confirmed					228572_at	2.32658	2.34863	-0.403833	4.13854	Rejected
				237891_at	MDM2	6.44845	6.44932	4.4897	8.08443	Confirmed					237891_at	4.86465	4.93918	3.23192	6.13066	Confirmed				237891_at	6.05304	6.1226	4.26619	7.72985	Confirmed					237891_at	7.98178	8.00068	6.34592	9.44275	Confirmed
				238733_at	---	7.76642	7.7131	6.23951	9.17656	Confirmed					238733_at	2.69008	2.82112	0.543528	4.42181	Tentative				238733_at	6.51044	6.52823	5.19589	8.24477	Confirmed					238733_at	2.79693	2.84512	1.47015	3.86536	Rejected
				238844_s_at	NPHP1	5.16621	5.21375	3.63547	6.78581	Confirmed					238844_s_at	4.0746	4.1199	2.74433	5.51393	Confirmed				238844_s_at	9.46955	9.48678	7.88252	10.8104	Confirmed					238844_s_at	1.97193	1.92922	0.460651	3.30167	Rejected
		Y3		Probe Sets	Gene	meanImp	medianImp	minImp	maxImp	decision						meanImp	medianImp	minImp	maxImp	decision					meanImp	medianImp	minImp	maxImp	decision						meanImp	medianImp	minImp	maxImp	decision
				1567440_at	PSEN1	4.88843	5.01089	3.29039	6.2377	Confirmed					1567440_at	5.42194	5.39509	3.06473	7.60062	Confirmed				1567440_at	4.33481	4.3705	2.76294	5.96058	Confirmed					1567440_at	5.50902	5.53958	3.98774	6.94531	Confirmed
				207319_s_at	CDK13	6.73564	6.76733	5.38649	7.93726	Confirmed					207319_s_at	2.78248	2.79186	0.890118	4.11454	Rejected				207319_s_at	5.79675	5.83602	3.37774	7.03006	Confirmed					207319_s_at	3.52677	3.65163	1.00963	5.43177	Tentative
				209057_x_at	CDC5L	12.883	12.7192	11.765	14.0642	Confirmed					209057_x_at	7.29931	7.3861	4.61777	8.938	Confirmed				209057_x_at	9.59233	9.59372	8.72951	11.0158	Confirmed					209057_x_at	6.73501	6.75671	4.49543	8.30193	Confirmed
				210907_s_at	PDCD10	8.91505	8.87156	6.9991	10.4186	Confirmed					210907_s_at	3.48064	3.4776	1.50288	5.59221	Tentative				210907_s_at	6.15857	6.05586	4.74848	7.53439	Confirmed					210907_s_at	4.64206	4.66478	2.74172	6.64548	Confirmed
				211722_s_at	HDAC6	7.66083	7.57503	5.70838	9.42787	Confirmed					211722_s_at	3.7204	3.82197	1.31981	6.05948	Tentative				211722_s_at	4.76108	5.05023	3.00304	6.10627	Confirmed					211722_s_at	7.19723	7.24152	5.30362	9.10232	Confirmed
				211851_x_at	BRCA1	4.01065	3.92876	1.69924	5.87641	Confirmed					211851_x_at	5.53695	5.53217	2.68918	8.2558	Confirmed				211851_x_at	5.76701	5.65387	4.38292	7.21436	Confirmed					211851_x_at	7.37387	7.47343	5.9688	9.05735	Confirmed
				213026_at	ATG12	11.8459	11.6257	10.4334	13.8123	Confirmed					213026_at	5.02017	5.12924	1.46637	7.21047	Confirmed				213026_at	5.59251	5.63973	3.7734	6.69296	Confirmed					213026_at	1.96431	1.79338	-0.941299	4.45386	Rejected
				224897_at	WDR26	7.39191	7.26244	6.17703	8.58257	Confirmed					224897_at	6.20115	6.25371	3.92982	8.42963	Confirmed				224897_at	6.18777	6.28016	4.43709	7.99419	Confirmed					224897_at	11.0723	11.0755	9.0565	12.6375	Confirmed
				224898_at	WDR26	5.28958	5.19528	3.20809	6.87787	Confirmed					224898_at	4.99552	5.00658	2.88979	7.41815	Confirmed				224898_at	8.159	8.13123	7.21149	8.8445	Confirmed					224898_at	6.72386	6.65879	4.89795	7.9851	Confirmed
				224905_at	WDR26	10.0258	9.97348	8.21219	11.0996	Confirmed					224905_at	3.6696	3.68546	1.31302	6.03199	Tentative				224905_at	8.41558	8.35572	7.03265	10.0164	Confirmed					224905_at	14.31	14.1096	11.3081	16.8189	Confirmed
				227264_at	---	5.15095	5.02557	3.0669	7.13784	Confirmed					227264_at	3.0367	3.19224	1.38037	5.0095	Rejected				227264_at	9.35079	9.42068	7.40996	10.7072	Confirmed					227264_at	2.40138	2.42807	0.302772	4.45247	Rejected
				227746_at	ELAVL1	7.81914	7.87696	6.14687	9.02914	Confirmed					227746_at	8.26983	8.29855	5.45106	10.3793	Confirmed				227746_at	15.218	15.1943	14.1443	16.4363	Confirmed					227746_at	5.19322	5.23544	2.73079	8.15143	Confirmed
				232266_x_at	CDK13	10.6435	10.6556	9.10382	11.8158	Confirmed					232266_x_at	2.2266	2.28426	0.878452	3.49969	Rejected				232266_x_at	4.85454	5.04463	3.24208	6.68878	Confirmed					232266_x_at	1.39647	1.28297	-0.282307	3.50741	Rejected
				237289_at	CREB1	4.83441	4.81463	2.53038	6.55844	Confirmed					237289_at	2.74173	2.81481	-0.227492	4.62943	Rejected				237289_at	4.21876	3.93601	2.93377	7.05155	Confirmed					237289_at	3.33215	3.36614	1.05677	5.58901	Tentative
				238723_at	ATXN3	12.5007	12.5917	11.0972	13.8878	Confirmed					238723_at	8.37992	8.43279	6.39217	10.3624	Confirmed				238723_at	5.57804	5.59654	4.14341	7.00358	Confirmed					238723_at	2.83137	2.80371	0.804471	4.94339	Tentative
				241829_at	FAM124A	6.33702	6.42866	4.32776	8.10725	Confirmed					241829_at	3.4279	3.40312	1.04358	5.83568	Tentative				241829_at	7.27453	7.4001	5.20728	8.83442	Confirmed					241829_at	2.72985	2.7271	-0.389615	4.74026	Tentative
				244660_at	ELAVL1	6.4001	6.4922	4.8573	7.76602	Confirmed					244660_at	1.68027	1.7873	-0.998255	3.28661	Rejected				244660_at	13.6186	13.8148	12.0773	14.6983	Confirmed					244660_at	2.42003	2.51149	0.116621	4.3835	Rejected
		Y4		Probe Sets	Gene	meanImp	medianImp	minImp	maxImp	decision						meanImp	medianImp	minImp	maxImp	decision					meanImp	medianImp	minImp	maxImp	decision						meanImp	medianImp	minImp	maxImp	decision
				1554980_a_at	ATF3	7.04926	7.08361	4.87987	8.58314	Confirmed					1554980_a_at	2.02947	2.00105	-0.281115	4.36596	Rejected				1554980_a_at	5.98747	5.93077	4.336	7.36887	Confirmed					1554980_a_at	4.09381	4.20611	1.25019	5.7606	Confirmed
				1557279_at	ITSN1	7.10165	7.06623	5.48797	8.62222	Confirmed					1557279_at	2.41502	2.318	0.905191	4.32779	Rejected				1557279_at	4.26489	4.39527	2.72246	5.2723	Confirmed					1557279_at	1.90781	1.9005	0.00408636	3.34146	Rejected
				1558532_at	TPM1	3.43798	3.398	1.62544	5.20425	Confirmed					1558532_at	2.06548	1.96431	0.199585	4.17002	Rejected				1558532_at	4.7239	4.72121	2.23815	6.13209	Confirmed					1558532_at	6.5464	6.58821	4.93547	8.28465	Confirmed
				1565703_at	SMAD4	9.6373	9.54959	8.41366	11.2031	Confirmed					1565703_at	3.16841	3.18783	0.865439	4.75419	Tentative				1565703_at	5.68664	5.71331	4.25498	7.04247	Confirmed					1565703_at	9.3661	9.32275	7.92452	10.6568	Confirmed
				1729_at	TRADD	10.2353	10.2005	9.03102	11.7369	Confirmed					1729_at	3.6771	3.65583	1.54371	5.49553	Tentative				1729_at	10.3828	10.3549	9.13295	12.034	Confirmed					1729_at	2.85311	2.87067	-0.0650473	4.47613	Tentative
				200076_s_at	C19orf50	2.98958	2.91652	0.65284	5.2107	Tentative					200076_s_at	4.95068	5.01568	2.6353	6.55384	Confirmed				200076_s_at	10.735	10.7676	9.61801	12.0228	Confirmed					200076_s_at	2.55623	2.56316	-0.065833	4.82181	Tentative
				200989_at	HIF1A	4.69906	4.7488	2.06592	6.8815	Confirmed					200989_at	9.67309	9.63381	7.7145	11.1579	Confirmed				200989_at	5.69127	5.82017	3.85252	7.33733	Confirmed					200989_at	4.23152	4.26676	2.32666	5.79688	Confirmed
				201464_x_at	JUN	7.82418	7.91466	6.43533	9.05666	Confirmed					201464_x_at	5.86108	5.83251	4.23509	7.57836	Confirmed				201464_x_at	4.15643	4.19458	2.67283	5.66735	Confirmed					201464_x_at	2.86446	2.86917	0.76953	4.80154	Tentative
				201465_s_at	JUN	4.44338	4.43138	1.82091	6.22997	Confirmed					201465_s_at	4.52851	4.56099	2.72346	6.56254	Confirmed				201465_s_at	8.63551	8.55949	7.4859	10.0483	Confirmed					201465_s_at	3.23345	3.30985	1.12832	5.05779	Tentative
				203061_s_at	MDC1	5.18246	5.12826	3.52708	6.65728	Confirmed					203061_s_at	3.92991	3.98536	0.473901	5.6853	Confirmed				203061_s_at	3.76038	3.77895	1.85468	5.05344	Confirmed					203061_s_at	10.8853	10.903	9.40749	12.6253	Confirmed
				203198_at	CDK9	4.19935	4.16815	1.9968	5.64434	Confirmed					203198_at	3.77976	3.80217	1.83476	5.45741	Confirmed				203198_at	3.53453	3.44429	1.88354	5.0477	Confirmed					203198_at	5.65449	5.72773	3.57518	7.30159	Confirmed
				205641_s_at	TRADD	7.54852	7.5858	5.23586	9.28374	Confirmed					205641_s_at	5.23445	5.28467	3.23248	6.54969	Confirmed				205641_s_at	9.71864	9.68622	8.70657	11.1017	Confirmed					205641_s_at	1.11234	1.37611	-0.802507	2.75739	Rejected
				206537_at	XIAP	3.5262	3.50544	1.44757	5.20166	Confirmed					206537_at	10.7439	10.7422	9.09488	12.2781	Confirmed				206537_at	5.54817	5.61275	4.12701	7.14615	Confirmed					206537_at	3.59716	3.57781	1.70238	4.9438	Confirmed
				207078_at	MED6	3.5072	3.5105	1.69288	5.47626	Confirmed					207078_at	3.23496	3.2597	1.01993	5.0613	Tentative				207078_at	5.08819	5.22052	3.71898	6.11873	Confirmed					207078_at	4.92397	4.86384	2.76477	6.87869	Confirmed
				207079_s_at	MED6	6.84706	6.89274	4.89645	8.25316	Confirmed					207079_s_at	2.36014	2.47177	-0.126253	4.83767	Tentative				207079_s_at	8.02498	8.04968	6.68573	9.10959	Confirmed					207079_s_at	2.40976	2.43155	0.501392	4.28557	Tentative
				209297_at	ITSN1	4.9103	4.88279	2.93322	6.85491	Confirmed					209297_at	5.69853	5.71048	3.84535	6.86436	Confirmed				209297_at	5.67321	5.67614	4.51501	7.16194	Confirmed					209297_at	4.66477	4.7031	2.5899	6.87654	Confirmed
				211607_x_at	EGFR	6.12551	6.07879	4.49244	7.64086	Confirmed					211607_x_at	2.58291	2.63256	0.213149	4.74539	Tentative				211607_x_at	8.67491	8.67906	7.07267	9.79846	Confirmed					211607_x_at	4.33667	4.37284	1.80558	6.22081	Confirmed
				214178_s_at	SOX2	5.78704	5.92617	1.95471	7.50621	Confirmed					214178_s_at	6.1459	6.09102	3.36898	8.05687	Confirmed				214178_s_at	11.5886	11.6131	9.47889	12.8332	Confirmed					214178_s_at	8.58722	8.6299	7.26247	10.145	Confirmed
				214239_x_at	PCGF2	3.87905	3.86787	1.79403	5.77596	Confirmed					214239_x_at	1.61022	1.59852	0.39857	3.13683	Rejected				214239_x_at	11.4488	11.5189	10.3423	13.0459	Confirmed					214239_x_at	6.5676	6.55058	4.86257	7.97294	Confirmed
				215375_x_at	LRRFIP1	12.5181	12.5363	11.1392	14.3171	Confirmed					215375_x_at	3.99231	4.04055	1.88507	5.93469	Confirmed				215375_x_at	10.2597	10.3329	8.62748	11.4264	Confirmed					215375_x_at	2.33727	2.32582	0.537109	5.09651	Tentative
				218054_s_at	C19orf50	4.2205	4.19618	2.07304	5.837	Confirmed					218054_s_at	8.13662	8.17298	6.32217	9.30169	Confirmed				218054_s_at	6.51647	6.52569	5.28027	7.67755	Confirmed					218054_s_at	7.29131	7.33451	5.57661	8.69505	Confirmed
				218578_at	CDC73	4.24638	4.31115	0.937088	6.61586	Confirmed					218578_at	2.74964	2.72174	0.331045	4.35517	Tentative				218578_at	6.86777	6.8637	5.4017	7.97162	Confirmed					218578_at	3.29895	3.37972	1.14479	5.01268	Tentative
				219787_s_at	ECT2	4.79867	4.88012	2.92121	6.27728	Confirmed					219787_s_at	4.23093	4.24298	2.54166	5.99971	Confirmed				219787_s_at	4.75826	4.82375	2.72613	6.26019	Confirmed					219787_s_at	3.53401	3.57221	1.09038	5.47129	Confirmed
				221092_at	IKZF3	3.5506	3.57798	1.84007	5.53525	Confirmed					221092_at	3.51512	3.57277	1.27749	5.31595	Tentative				221092_at	4.79335	4.77975	2.76443	6.34972	Confirmed					221092_at	7.37248	7.4785	5.68557	9.32384	Confirmed
				223379_s_at	LATS2	10.6842	10.6631	9.29512	11.9402	Confirmed					223379_s_at	3.42801	3.50737	1.37782	5.13513	Tentative				223379_s_at	4.25051	4.08751	2.21041	5.55242	Confirmed					223379_s_at	2.6697	2.80572	0.240252	4.86813	Tentative
				227391_x_at	LRRFIP1	4.11518	4.06084	1.87361	5.96416	Confirmed					227391_x_at	6.09717	6.00361	4.04367	7.53807	Confirmed				227391_x_at	4.68495	4.74622	3.02085	6.118	Confirmed					227391_x_at	1.98672	2.03176	0.379164	4.23806	Rejected
		Y5		Probe Sets	Gene	meanImp	medianImp	minImp	maxImp	decision						meanImp	medianImp	minImp	maxImp	decision					meanImp	medianImp	minImp	maxImp	decision						meanImp	medianImp	minImp	maxImp	decision
				1554755_a_at	MTUS2	9.10539	9.15964	7.66812	10.4338	Confirmed					1554755_a_at	1.23831	1.23387	-0.447779	2.79332	Rejected				1554755_a_at	6.77666	6.74874	5.44097	8.29954	Confirmed					1554755_a_at	4.684	4.67255	2.20328	6.25294	Confirmed
				1555183_at	TERF2	5.25389	5.31907	3.67155	6.93271	Confirmed					1555183_at	9.23184	9.42623	7.01564	10.867	Confirmed				1555183_at	5.29877	5.35928	3.2847	6.89324	Confirmed					1555183_at	3.40961	3.38601	1.36561	4.66803	Confirmed
				200740_s_at	SUMO3	12.0541	12.0128	10.2335	13.6822	Confirmed					200740_s_at	0.705164	0.881543	-1.00454	1.71181	Rejected				200740_s_at	4.63641	4.64212	2.17264	6.22215	Confirmed					200740_s_at	4.85613	4.85044	3.28044	6.2096	Confirmed
				201108_s_at	THBS1	5.7824	5.79645	3.82734	7.31721	Confirmed					201108_s_at	4.46944	4.4813	1.56831	6.76672	Confirmed				201108_s_at	7.44544	7.4164	6.0956	9.04368	Confirmed					201108_s_at	5.41058	5.45228	3.72126	6.70839	Confirmed
				201109_s_at	THBS1	5.63314	5.56982	4.07129	7.12176	Confirmed					201109_s_at	2.16549	2.30935	-1.07167	3.95113	Rejected				201109_s_at	9.03819	9.05039	7.65481	10.6572	Confirmed					201109_s_at	3.67302	3.64987	1.33474	5.06756	Confirmed
				202625_at	LYN	5.84519	5.8167	3.9737	7.23117	Confirmed					202625_at	1.35682	1.44245	0.133932	2.84761	Rejected				202625_at	3.67505	3.69947	1.38224	5.4444	Confirmed					202625_at	4.73009	4.7934	3.01558	6.56722	Confirmed
				203611_at	TERF2	3.51485	3.59439	1.28025	5.80965	Confirmed					203611_at	3.62595	3.59132	1.12357	6.72027	Tentative				203611_at	5.6173	5.66603	3.67091	7.69378	Confirmed					203611_at	8.63374	8.61707	7.55738	9.59447	Confirmed
				204068_at	STK3	3.91773	3.75495	1.8451	6.5228	Confirmed					204068_at	1.26859	1.23462	0.304974	2.77926	Rejected				204068_at	8.47507	8.5583	6.11308	10.1358	Confirmed					204068_at	6.17143	6.11694	4.865	7.32759	Confirmed
				204626_s_at	ITGB3	6.47076	6.43662	5.05655	8.1928	Confirmed					204626_s_at	6.87958	6.85502	4.34059	9.25203	Confirmed				204626_s_at	8.77306	8.82332	7.0489	10.3352	Confirmed					204626_s_at	5.36062	5.39136	3.57334	6.69194	Confirmed
				204627_s_at	ITGB3	6.4006	6.2923	4.1959	8.72306	Confirmed					204627_s_at	1.35333	1.36564	0.0292946	2.634	Rejected				204627_s_at	4.76964	4.78232	3.26054	6.45925	Confirmed					204627_s_at	8.18236	8.08625	6.67936	9.46281	Confirmed
				204628_s_at	ITGB3	10.3134	10.3439	8.04366	11.7413	Confirmed					204628_s_at	3.5866	3.71576	1.3079	5.69656	Tentative				204628_s_at	5.405	5.42984	3.70072	6.93844	Confirmed					204628_s_at	6.81757	6.88975	5.33506	8.05294	Confirmed
				208652_at	PPP2CA	7.69984	7.76373	6.17842	9.05277	Confirmed					208652_at	2.48235	2.60501	0.0788142	4.13576	Rejected				208652_at	10.3337	10.1947	8.88839	11.9105	Confirmed					208652_at	5.72322	5.77903	4.48388	7.19057	Confirmed
				208739_x_at	SUMO2	7.24146	7.24496	5.9202	8.85475	Confirmed					208739_x_at	1.58537	1.54862	-1.44797	3.10881	Rejected				208739_x_at	5.33238	5.29507	2.82423	7.30222	Confirmed					208739_x_at	6.14365	6.16482	4.55877	7.27943	Confirmed
				210495_x_at	FN1	10.3808	10.3368	8.98274	11.6544	Confirmed					210495_x_at	1.01475	0.844491	-0.557555	3.00227	Rejected				210495_x_at	3.87529	3.95877	1.61588	5.9873	Confirmed					210495_x_at	7.70212	7.74841	6.47377	9.38473	Confirmed
				212464_s_at	FN1	4.77202	4.80742	2.96847	6.25563	Confirmed					212464_s_at	2.3872	2.44794	0.0878877	4.08934	Rejected				212464_s_at	3.92344	3.9869	1.46008	5.84297	Tentative					212464_s_at	9.74405	9.75838	8.29054	10.9483	Confirmed
				215240_at	ITGB3	6.13706	6.16262	4.62281	7.76152	Confirmed					215240_at	3.95083	4.06558	1.71926	5.86122	Confirmed				215240_at	6.92347	6.94253	5.83176	8.1196	Confirmed					215240_at	5.51795	5.46409	3.99754	6.86767	Confirmed
				215552_s_at	ESR1	7.39225	7.38797	5.47834	8.7143	Confirmed					215552_s_at	5.5838	5.59929	3.01152	7.42519	Confirmed				215552_s_at	5.40858	5.48312	3.51769	7.16698	Confirmed					215552_s_at	7.22568	7.28131	5.81379	8.48264	Confirmed
				216261_at	ITGB3	8.16901	8.20085	6.4006	9.76478	Confirmed					216261_at	1.08091	0.956597	-0.76043	3.11883	Rejected				216261_at	5.68362	5.72527	3.40305	7.31043	Confirmed					216261_at	3.41101	3.46956	1.43433	5.36503	Confirmed
				225858_s_at	XIAP	3.7341	3.82119	1.48024	6.01203	Confirmed					225858_s_at	9.36568	9.44542	7.24445	11.3611	Confirmed				225858_s_at	4.41778	4.45432	1.78349	5.70191	Confirmed					225858_s_at	3.78517	3.80314	1.6137	5.44149	Confirmed
				225859_at	XIAP	3.89276	3.98919	1.04295	5.49882	Confirmed					225859_at	7.13071	7.14923	5.4891	8.96515	Confirmed				225859_at	7.6737	7.69951	5.88145	9.34463	Confirmed					225859_at	3.71915	3.72805	1.84404	5.08514	Confirmed
				226400_at	LOC100505937	6.13572	6.19516	4.77871	7.67484	Confirmed					226400_at	1.06196	1.29764	-0.802193	2.34607	Rejected				226400_at	6.02512	5.98514	3.6483	7.70188	Confirmed					226400_at	2.89109	2.88084	1.21463	4.54368	Tentative
				228363_at	XIAP	6.22636	6.24331	4.15046	7.86309	Confirmed					228363_at	1.13828	1.13226	-0.224095	2.66345	Rejected				228363_at	3.1937	3.15538	1.42614	5.17868	Tentative					228363_at	4.35452	4.37465	2.63507	5.86141	Confirmed
				230348_at	LATS2	2.55199	2.67412	-0.0550862	4.87872	Tentative					230348_at	6.04443	6.12594	3.64883	7.86583	Confirmed				230348_at	3.05967	3.06412	1.26798	5.03286	Tentative					230348_at	8.5792	8.54676	7.08387	10.063	Confirmed
				243080_at	HECW2	4.3403	4.38628	2.48764	5.78924	Confirmed					243080_at	6.01491	5.97877	4.29569	8.11028	Confirmed				243080_at	4.69951	4.70438	2.89271	6.35136	Confirmed					243080_at	4.37378	4.35333	1.63217	5.64136	Confirmed
